# Supplementary material for: First steps towards assessing the evolutionary history and phylogeography of a widely distributed Neotropical grassland bird (Motacillidae: Anthus correndera)
Source: PeerJ. 2018 Nov 21;6:e5886. doi: 10.7717/peerj.5886 (PMC6252069; doi:10.7717/peerj.5886)
Supplement: Supplemental Information 2 [file peerj-06-5886-s011.fasta]

>ACC021_ND2
ATCCTAAGCTTTTTAGATGATGGTGAGGATTATGGGAGCGACTGGCAGTA
GGGTAAGGGATATAGTGGTTAAGATGGCGATGGAGATTGGGGTTGGTTTG
TTGATGTGTCACTGCTTCATGTGATTTGTGGTGTGGGGGGGGAGTGTAAT
TGTTGTGCAGTATGCCAGGCGGAGATAAAAGAATAATCCTAGTAGGGAGA
GGAGGGAGATAATTGTGGCTGCTGGGGCTATATCTTGTTTGGTTAGTTCC
TGAATAATGAGTCATTTAGGTAGGAACCCTGTTAGGGGTGGGAGGCCTGC
AAGTGAGAGTAAGGTTAGGAGTAGTATTGCGTTTAGTGAGGGTACTTTGG
TTCATGCAGTTATAAGGGTCGAGAGTTTTAGGGCTTTGATTGAGTTTATA
GTAAGGAATACAGTTGTAGTTATTAGTGCGTATAAGTAGAAGTTGAGAAG
GGTGAGTTTGGGGTTATAGGAGATGATAATTACTATTCATCCCAAGTGGG
AGATGGAGGAGAAGGCTAGGATTTTTCGGATTTGTGTTTGGTTGAGGCCT
ATTCATCCTCCTAGGGCTGTTGAGAAAATGGCCATGGTGGTTAAGAGAGT
TGGGTTTAGTGAGGGGGAGGTTATGTATAGTAATGTAATTGGTGGGAGTT
TTATGATGGTAGATAGGAGAAGTCCGGTGGTGAGGGGGGAGCCTTGTAGT
ACTTCTGGGAATCAGAAGTGGAAGGGTACTAGGCCCAGTTTCATTGCAAT
GGCTGAGGTTAAGATTAAGCATGATGTTGGTTGGGTGAGTTGGGTAATGT
CCCATTGTCCTGTGTGTCATGCGTTGGTTATGCTGGAGAATAGGACTAGG
GCAGAGGCAGCTGCTTGGACTAGGAAGTATTTGGTAGCCGCTTCGATGGC
TCGTGGGTGATGAGATTTTGAGATCAGTGGTAAGACGGCT
>ACC020_ND2
GCCGTCTTGCCACTGATCTCAAAATCTCATCACCCACGAGCCATCGAAGC
GGCTACCAAATACTTCCTAGTCCAAGCAGCTGCTTCTGCCCTAGTCCTAT
TCTCCAGCATAACCAACGCATGACACACAGGACAATGGGACATTACCCAA
CTCACCCAACCAACATCATGCTTAATCTTAACCTCAGCCATTGCAATAAA
ACTGGGTCTAGTACCCTTCCACTTCTGATTCCCAGAAGTACTACAAGGCT
CCCCCCTCACCACCGGACTTCTCCTATCTACCATCATAAAACTCCCACCA
ATTACATTACTATACATAACCTCCCCCTCACTAAACCCAACTCTCTTAAC
CACCATGGCCATTTTCTCAACAGCCCTAGGAGGATGAATAGGCCTCAACC
AAACACAAATCCGAAAAATCCTAGCCTTCTCCTCCATCTCCCACTTGGGA
TGAATAGTAATTATCATCTCCTATAACCCCAAACTCACCCTTCTCAACTT
CTACTTATACGCACTAATAACTACAACTGTATTCCTTACTATAAACTCAA
TCAAAGCCCTAAAACTCTCGACCCTTATAACTGCATGAACCAAAGTACCC
TCACTAAACGCAATACTACTCCTAACCTTACTCTCACTTGCAGGCCTCCC
ACCCCTAACAGGGTTCCTACCTAAATGACTCATTATTCAGGAACTAACCA
AACAAGATATAGCCCCAGCAGCCACAATTATCTCCCTCCTCTCCCTACTA
GGATTATTCTTTTATCTCCGCCTGGCATACTGCACAACAATTACACTCCC
CCCCCACACCACAAATCACATGAAGCAGTGACACATCAACAAACCAACCC
CAATCTCCATCGCCATCTTAACCACTATATCCATTACCCTACTGCCAGTC
GCTCCCATAATCCTCACCATCATCTAAAAAGCTTAGGAT
>ACC019_ND2
ATCCTAAGCTTTTTAGATGATGGTGAGGATTATGGGAGCGACTGGCAGTA
GGGTAAGGGATATAGTGGTTAAGATGGCGATGGAGATTGGGGTTGGTTTG
TTGATGTGTCACTGCTTCATGTGATTTGTGGTGTGGGGGGGGAGTGTAAT
TGTTGTGCAGTATGCCAGGCGGAGATAAAAGAATAATCCTAGTAGGGAGA
GGAGGGAGATAATTGTGGCTGCTGGGGCTATATCTTGTTTGGTTAGTTCC
TGAATAATGAGTCATTTAGGTAGGAACCCTGTTAGGGGTGGGAGGCCTGC
AAGTGAGAGTAAGGTTAGGAGTAGTATTGCGTTTAGTGAGGGTACTTTGG
TTCATGCAGTTATAAGGGTCGAGAGTTTTAGGGCTTTGATTGAGTTTATA
GTAAGGAATACAGTTGTAGTTATTAGTGCGTATAAGTAGAAGTTGAGAAG
GGTGAGTTTGGGGTTATAGGAGATGATAATTACTATTCATCCTAAGTGGG
AGATGGAGGAGAAGGCTAGGATTTTTCGGATTTGTGTTTGGTTGAGGCCT
ATTCATCCTCCTAGGGCTGTTGAGAAAATGGCCATGGTGGTTAAGAGAGT
TGGGTTTAGTGAGGGGGAGGTTATGTATAGTAATGTAATTGGTGGGAGTT
TTATGATGGTAGATAGGAGAAGTCCGGTGGTGAGGGGGGAGCCTTGTAGT
ACTTCTGGGAATCAGAAGTGGAAGGGTACTAGGCCCAGTTTCATTGCAAT
GGCTGAGGTTAAGATTAAGCATGATGTTGGTTGGGTGAGTTGGGTAATGT
CCCATTGTCCTGTGTGTCATGCGTTGGTTATGCTGGAGAATAGGACTAGG
GCAGAGGCAGCTGCTTGGACTAGGAAGTATTTGGTAGCCGCTTCGATGGC
TCGTGGGTGATGAGATTTTGAGATCAGTGGCAAGACGGCT
>ACC018_ND2
ATCCTAAGCTTTTTAGATGATGGTGAGGATTATGGGAGCGACTGGCAGTA
GGGTAATGGATATAGTGGTTAAGATGGCGATGGAGATTGGGGTTGGTTTG
TTGATGTGTCACTGCTTCATGTGATTTGTGGTGTGGGGGGGGAGTGTAAT
TGTTGTGCAGTATGCCAGGCGGAGATAAAAGAATAATCCTAGTAGGGAGA
GGAGGGAGATAATTGTGGCTGCTGGGGCTATATCTTGTTTGGTTAGTTCC
TGAATAATGAGTCATTTAGGTAGGAACCCTGTTAGGGGTGGGAGGCCTGC
AAGTGAGAGTAAGGTTAGGAGTAGTATTGCGTTTAGTGAGGGTACTTTGG
TTCATGCAGTTATAAGGGTCGAGAGTTTTAGGGCTTTGATTGAGTTTATA
GTAAGGAATACAGTTGTAGTTATTAGTGCGTATAAGTAGAAGTTGAGAAG
GGTGAGTTTGGGGTTATAGGAGATGATAATTACTATTCATCCCAAGTGGG
AGATGGAGGAGAAGGCTAGGATTTTTCGGATTTGTGTTTGGTTGAGGCCT
ATTCATCCTCCTAGGGCTGTTGAGAAAATGGCCATGGTGGTTAAGAGAGT
TGGGTTTAGTGAGGGGGAGGTTATGTATAGTAATGTAATTGGTGGGAGTT
TTATGATGGTAGATAGGAGAAGTCCGGTGGTGAGGGGGGAGCCTTGTAGT
ACTTCTGGGAATCAGAAGTGGAAGGGTACTAGGCCCAGTTTCATTGCAAT
GGCTGAGGTTAAGATTAAGCATGATGTTGGTTGGGTGAGTTGGGTAATGT
CCCATTGTCCTGTGTGTCATGCGTTGGTTATGCTGGAGAATAGGACTAGG
GCAGAGGCAGCTGCTTGGACTAGGAAGTATTTGGTAGCCGCTTCGATGGC
TCGTGGGTGATGAGATTTTGAGATCAGTGGCAAGACGGCT
>ACC016_ND2
TCATCAGCCTACTCCTAGGAACTACCATCACAATATCAAGCAACCACTGA
ATCATGGCTTGAATAGGGCTCGAAATCAACACACTAGCCGTCTTGCCACT
GATCTCAAAATCTCATCACCCACGAGCCATCGAAGCGGCTACCAAATACT
TCCTAGTCCAAGCAGCTGCCTCTACCCTAGTCCTATTCTCCAGCATAACC
AACGCATGACACACAGGACAATGGGACATTACCCAACTCACCCAACCAAC
ATCATGCTTAATCTTAACCTCAGCCATTGCAATAAAACTGGGTCTAGTAC
CCTTCCACTTCTGATTCCCAGAAGTACTACAAGGCTCCCCCCTCACCACC
GGACTTCTCCTATCTACCATCATAAAACTCCCACCAATTACATTACTATA
CATAACCTCCCCCTCACTAAACCCAACTCTCTTAACCACCATGGCCATTT
TCTCAACAGCCCTAGGAGGATGAATAGGCCTCAACCAAACACAAATCCGA
AAAATCCTAGCCTTCTCCTCCATCTCCCACTTGGGATGAATAGTAATTAT
CATCTCCTATAACCCCAAACTCACCCTTCTCAACTTCTACTTATACGCAC
TAATAACTACAACTGTATTCCTTACTATAAACTCAATCAAAGCCCTAAAA
CTCTCGACCCTTATAACTGCATGAACCAAAGTACCCTCACTAAACGCAAT
ACTACTCCTAACCTTACTCTCACTTGCAGGCCTCCCACCCCTAACAGGGT
TCCTACCTAAATGACTCATTATTCAGGAACTAACCAAACAAGATATAGCC
CCAGCAGCCACAATTATCTCCCTCCTCTCCCTACTAGGATTATTCTTTTA
TCTCCGCCTGGCATACTGCACAACAATTACACTCCCCCCCCACACCACAA
ATCACATGAAGCAGTGACACATCAACAAACCAACCCCAATCTCCATCGCC
ATCTTAACCACTATATCCATTACCCTACTGCCAGTCGCTCCCATAATCCT
CACCATCATCTA
>ACC008_ND2
TAATGGATATAGTGGTTAAGATGGCGATGGAGATTGGGGTTGGTTTGTTG
ATGTGTCACTGCTTCATGTGATTTGTGGTGTGGGGGGGGAGTGTAATTGT
TGTGCAGTATGCCAGGCGGAGATAAAAGAATAATCCTAGTAGGGAGAGGA
GGGAGATAATTGTGGCTGCTGGGGCTATATCTTGTTTGGTTAGTTCCTGA
ATAATGAGTCATTTAGGTAGGAACCCTGTTAGGGGTGGGAGGCCTGCAAG
TGAGAGTAAGGTTAGGAGTAGTATTGCGTTTAGTGAGGGTACTTTGGTTC
ATGCAGTTATAAGGGTCGAGAGTTTTAGGGCTTTAATTGAGTTTATAGTA
AGGAATACAGTTGTAGTTATTAGTGCGTATAAGTAGAAGTTGAGAAGGGT
GAGTTTGGGGTTATAGGAGATGATAATTACTATTCATCCCAAGTGGGAGA
TGGAGGAGAAGGCTAGGATTTTTCGGATTTGTGTTTGGTTGAGGCCTATT
CATCCTCCTAGGGCTGTTGAGAAAATGGCCATGGTGGTTAAGAGAGTTGG
GTTTAGTGAGGGGGAGGTTATGTATAGTAATGTAATTGGTGGGAGTTTTA
TGATGGTAGATAGGAGAAGTCCGGTGGTGAGGGGGGAGCCTTGTAGTACT
TCTGGGAATCAGAAGTGGAAGGGTACTAGGCCCAGTTTCATTGCAATGGC
TGAGGTTAAGATTAAGCATGATGTTGGTTGGGTGAGTTGGGTAATGTCCC
ATTGTCCTGTGTGTCATGCGTTGGTTATGCTGGAGAATAGGACTAGGGCA
GAGGCAGCTGCTTGGACTAGGAAGTATTTGGTAGCCGCTTCGATGGCTCG
TGGGTGATGAGATTTTGAGATCAGTGGCAAGACGGCTAGTGTGTTGATTT
CGAGCCCTATTCAAGCCATGATTCAGTGGTTGCTTGATATTGTGATGGTA
GTACCTAGGAGTAGGCTGATGA
>ACC002_ND2
TCATCAGCCTACTCCTAGGAACTACCATCACAATATCAAGCAACCACTGA
ATCATGGCTTGAATAGGGCTCGAAATCAACACACTAGCCGTCTTGCCACT
GATCTCAAAATCTCATCACCCACGAGCCATCGAAGCGGCTACCAAATACT
TCCTAGTCCAAGCAGCTGCCTCTGCCCTAGTCCTATTCTCCAGCATAACC
AACGCATGACACACAGGACAATGGGACATTACCCAACTCACCCAACCAAC
ATCATGCTTAATCTTAACCTCAGCCATTGCAATAAAACTGGGTCTAGTAC
CCTTCCACTTCTGATTCCCAGAAGTACTACAAGGCTCCCCCCTCACCACC
GGACTTCTCCTATCTACCATCATAAAACTCCCACCAATTACATTACTATA
CATAACCTCCCCCTCACTAAACCCAACTCTCTTAACCACCATGGCCATTT
TCTCAACAGCCCTAGGAGGATGAATAGGCCTCAACCAAACACAAATCCGA
AAAATCCTAGCCTTCTCCTCCATCTCCCACTTGGGATGAATAGTAATTAT
CATCTCCTATAACCCCAAACTCACCCTTCTCAACTTCTACTTATACGCAC
TAATAACTACAACTGTATTCCTTACTATAAACTCAATCAAAGCCCTAAAA
CTCTCGACCCTTATAACTGCATGAACCAAAGTACCCTCACTAAACGCAAT
ACTACTCCTAACCTTACTCTCACTTGCAGGCCTCCCACCCCTAACAGGGT
TCCTACCTAAATGACTCATTATTCAGGAACTAACCAAACAAGATATAGCC
CCAGCAGCCACAATTATCTCCCTCCTCTCCCTACTAGGATTATTCTTTTA
TCTCCGCCTGGCATACTGCACAACAATTACACTCCCCCCCCACACCACAA
ATCACATGAAGCAGTGACACATCAACAAACCAACCCCAATCTCCATCGCC
ATCTTAACCACTATATCCATTACCCTACTGCCAGTCGCCCCCATAATCCT
CACCATCATCTAAAAAGCTTAGGAT
>ACC022_ND2
TCATCAGCCTACTCCTAGGAACTACCATCACAATATCAAGCAACCACTGA
ATCATGGCTTGAATAGGGCTCGAAATCAACACACTAGCCGTCTTGCCACT
GATCTCAAAATCTCATCACCCACGAGCCATCGAAGCGGCTACCAAATACT
TCCTAGTCCAAGCAGCTGCCTCTGCCCTAGTCCTATTCTCCAGCATAACC
AACGCATGACACACAGGACAATGGGACATTACCCAACTCACCCAACCAAC
ATCATGCTTAATCTTAACCTCAGCCATTGCAATAAAACTGGGCCTAGTAC
CCTTCCACTTCTGATTCCCAGAAGTACTACAAGGCTCCCCCCTCACCACC
GGACTTCTCCTATCTACCATCATAAAACTCCCACCAATTACATTACTATA
CATAACCTCCCCCTCACTAAACCCAACTCTCTTAACCACCATGGCCATTT
TCTCAACAGCCCTAGGAGGATGAATAGGCCTCAACCAAACACAAATCCGA
AAAATCCTAGCCTTCTCCTCCATCTCCCACTTGGGATGAATAGTAATTAT
CATCTCCTATAACCCCAAACTCACCCTTCTCAACTTCTACTTATACGCAC
TAATAACTACAACTGTATTCCTTACTATAAACTCAATCAAAGCCCTAAAA
CTCTCGACCCTTATAACTGCATGAACCAAAGTACCCTCACTAAACGCAAT
ACTACTCCTAACCTTACTCTCACTTGCAGGCCTCCCACCCCTAACAGGGT
TCCTACCTAAATGACTCATTATTCAGGAACTAACCAAACAAGATATAGCC
CCAGCAGCCACAATTATCTCCCTCCTCTCCCTACTAGGATTATTCTTTTA
TCTCCGCCTGGCATACTGCACAACAATTACACTCCCCCCCCACACCACAA
ATCACATGAAGCAGTGACACATCAACAAACCAACCCCAATCTCCATCGCC
ATCTTAACCACTATATCCATTACCCTACTGCCAGTCGCTCCCATAATCCT
CACCATCATC
>ACC023_ND2
AGCCGTCTTGCCACTGATCTCAAAATCTCATCACCCACGAGCCATCGAAG
CGGCTACCAAATACTTCCTAGTCCAAGCAGCTGCCTCTGCCCTAGTCCTA
TTCTCCAGCATAACCAACGCATGACACACAGGACAATGGGACATTACCCA
ACTCACCCAACCAACATCATGCTTAATCTTAACCTCAGCCATTGCAATGA
AACTGGGCCTAGTACCCTTCCACTTCTGATTCCCAGAAGTACTACAAGGC
TCCCCCCTCACCACCGGACTTCTCCTATCTACCATCATAAAACTCCCACC
AATTACATTACTATACATAACCTCCCCCTCACTAAACCCAACTCTCTTAA
CCACCATGGCCATTTTCTCAACAGCCCTAGGAGGATGAATAGGCCTCAAC
CAAACACAAATCCGAAAAATCCTAGCCTTCTCCTCCATCTCCCACTTGGG
ATGAATAGTAATTATCATCTCCTATAACCCCAAACTCACCCTTCTCAACT
TCTACTTATACGCACTAATAACTACAACTGTATTCCTTACTATAAACTCA
ATCAAAGCCCTAAAACTCTCGACCCTTATAACTGCATGAACCAAAGTACC
CTCACTAAACGCAATACTACTCCTAACCTTACTCTCACTTGCAGGCCTCC
CACCCCTAACAGGGTTCCTACCTAAATGACTCATTATTCAGGAACTAACC
AAACAAGATATAGCCCCAGCAGCCACAATTATCTCCCTCCTCTCCCTACT
AGGATTATTCTTTTATCTCCGCCTGGCATACTGCACAACAATTACACTCC
CCCCCCACACCACAAATCACATGAAGCAGTGACACATCAACAAACCAACC
CCAATCTCCATCGCCATCTTAACCACTATATCCATTACCCTACTGCCAGT
CGCTCCCATAATCCTCACCATCATCTA
>ACC024_ND2
AGCCGTCTTGCCACTGATCTCAAAATCTCATCACCCACGAGCCATCGAAG
CGGCTACCAAATACTTCCTAGTCCAAGCAGCTGCCTCTGCCCTAGTCCTA
TTCTCCAGCATAACCAACGCATGACACACAGGACAATGGGACATTACCCA
ACTCACCCAACCAACATCATGCTTAATCTTAACCTCAGCCATTGCAATGA
AACTGGGCCTAGTACCCTTCCACTTCTGATTCCCAGAAGTACTACAAGGC
TCCCCCCTCACCACCGGACTTCTCCTATCTACCATCATAAAACTCCCACC
AATTACATTACTATACATAACCTCCCCCTCACTAAACCCAACTCTCTTAA
CCACCATGGCCATTTTCTCAACAGCCCTAGGAGGATGAATAGGCCTCAAC
CAAACACAAATCCGAAAAATCCTAGCCTTCTCCTCCATCTCCCACTTGGG
ATGAATAGTAATTATCATCTCCTATAACCCCAAACTCACCCTTCTCAACT
TCTACTTATACGCACTAATAACTACAACTGTATTCCTTACTATAAACTCA
ATCAAAGCCCTAAAACTCTCGACCCTTATAACTGCATGAACCAAAGTACC
CTCACTAAACGCAATACTACTCCTAACCTTACTCTCACTTGCAGGCCTCC
CACCCCTAACAGGGTTCCTACCTAAATGACTCATTATTCAGGAACTAACC
AAACAAGATATAGCCCCAGCAGCCACAATTATCTCCCTCCTCTCCCTACT
AGGATTATTCTTTTATCTCCGCCTGGCATACTGCACAACAATTACACTCC
CCCCCCACACCACAAATCACATGAAGCAGTGACACATCAACAAACCAACC
CCAATCTCCATCGCCATCTTAACCACTATATCCATTACCCTACTGCCAGT
CGCTCCCATAATCCTCACCATCATCTA
>ACC025_ND2
AGCCGTCTTGCCACTGATCTCAAAATCTCATCACCCACGAGCCATTGAAG
CGGCTACCAAATACTTCCTAGTCCAAGCAGCTGCCTCTGCCCTAGTCCTA
TTCTCCAGCATAACCAACGCATGACACACAGGACAATGGGACATTACCCA
ACTCACCCAACCAACATCATGCTTAATCTTAACCTCAGCCATTGCAATAA
AACTGGGTCTAGTACCCTTCCACTTCTGATTCCCAGAAGTACTACAAGGC
TCCCCCCTCACCACCGGACTTCTCCTATCTACCATCATAAAACTCCCACC
AATTACATTACTATACATAACCTCCCCCTCACTAAACCCAACTCTCTTAA
CCACCATGGCCATTTTCTCAACAGCCCTAGGAGGATGAATAGGCCTCAAC
CAAACACAAATCCGAAAAATCCTAGCCTTCTCCTCCATCTCCCACTTGGG
ATGAATAGTAATTATCATCTCCTATAACCCCAAACTCACCCTTCTCAACT
TCTACTTATACGCACTAATAACTACAACTGTATTCCTTACTATAAACTCA
ATCAAAGCCCTAAAACTCTCGACCCTTATAACTGCATGAACCAAAGTACC
CTCACTAAACGCAATACTACTCCTAACCTTACTCTCACTTGCAGGCCTCC
CACCCCTAACAGGGTTCCTACCTAAATGACTCATTATTCAGGAACTAACC
AAACAAGATATAGCCCCAGCAGCCACAATTATCTCCCTCCTCTCCCTACT
AGGATTATTCTTTTATCTCCGCCTGGCATACTGCACAACAATTACACTCC
CCCCCCACACCACAAATCACATGAAGCAGTGACACATCAACAAACCAACC
CCAATCTCCATCGCCATCTTAACCACTATATCCATTACCCTACTGCCAGT
CGCTCCCATAATCCTCACCATCATCTA
>ACC026_ND2
TCATCAGCCTACTCCTAGGAACTACCATCACAATATCAAGCAACCACTGA
ATCATGGCTTGAATAGGGCTCGAAATCAACACACTAGCCGTCTTGCCACT
GATCTCAAAATCTCATCACCCACGAGCCATCGAAGCGGCTACCAAATACT
TCCTAGTCCAAGCAGCTGCCTCTGCCCTAGTCCTATTCTCCAGCATAACC
AACGCATGACACACAGGACAATGGGACATTACCCAACTCACCCAACCAAC
ATCATGCTTAATCTTAACCTCAGCCATTGCAATGAAACTGGGCCTAGTAC
CCTTCCACTTCTGATTCCCAGAAGTACTACAAGGCTCCCCCCTCACCACC
GGACTTCTCCTATCTACCATCATAAAACTCCCACCAATTACATTACTATA
CATAACCTCCCCCTCACTAAACCCAACTCTCTTAACCACCATGGCCATTT
TCTCAACAGCCCTAGGAGGATGAATAGGCCTCAACCAAACACAAATCCAA
AAAATCCTAGCCTTCTCCTCCATCTCCCACTTGGGATGAATAGTAATTAT
CATCTCCTATAACCCCAAACTCACCCTTCTCAACTTCTACTTATACGCAC
TAATAACTACAACTGTATTCCTTACTATAAACTCAATCAAAGCCCTAAAA
CTCTCGACCCTTATAACTGCATGAACCAAAGTACCCTCACTAAACGCAAT
ACTACTCCTAACCTTACTCTCACTTGCAGGCCTCCCACCCCTAACAGGGT
TCCTACCTAAATGACTCATTATTCAGGAACTAACCAAACAAGATATAGCC
CCAGCAGCCACAATTATCTCCCTCCTCTCCCTACTAGGATTATTCTTTTA
TCTCCGCCTGGCATACTGCACAACAATTACACTCCCCCCCCACACCACAA
ATCACATGAAGCAGTGACACATCAACAAACCAACCCCAATCTCCATC
>ACC027_ND2
AGCCGTCTTGCCACTGATCTCAAAATCTCATCACCCACGAGCCATTGAAG
CGGCTACCAAATACTTCCTAGTCCAAGCAGCTGCCTCTGCCCTAGTCCTA
TTCTCCAGCATAACCAACGCATGACACACAGGACAATGGGACATTACCCA
ACTCACCCAACCAACATCATGCTTAATCTTAACCTCAGCCATTGCAATAA
AACTGGGTCTAGTACCCTTCCACTTCTGATTCCCAGAAGTACTACAAGGC
TCCCCCCTCACCACCGGACTTCTCCTATCTACCATCATAAAACTCCCACC
AATTACATTACTATACATAACCTCCCCCTCACTAAACCCAACTCTCTTAA
CCACCATGGCCATTTTCTCAACAGCCCTAGGAGGATGAATAGGCCTCAAC
CAAACACAAATCCAAAAAATCCTAGCCTTCTCCTCCATCTCCCACTTGGG
ATGAATAGTAATTATCATCTCCTATAACCCCAAACTCACCCTTCTCAACT
TCTACTTATACGCACTAATAACTACAACTGTATTCCTTACTATAAACTCA
ATCAAAGCCCTAAAACTCTCGACCCTTATAACTGCATGAACCAAAGTACC
CTCACTAAACGCAATACTACTCCTAACCTTACTCTCACTTGCAGGCCTCC
CACCCCTAACAGGGTTCCTACCTAAATGACTCATTATTCAGGAACTAACC
AAACAAGATATAGCCCCAGCAGCCACAATTATCTCCCTCCTCTCCCTACT
AGGATTATTCTTTTATCTCCGCCTGGCATACTGCACAACAATTACACTCC
CCCCCCACACCACAAATCACATGAAGCAGTGACACATCAACAAACCAACC
CCAATCTCCATCGCCATCTTAACCACTATATCCATTACCCTACTGCCAGT
CGCTCCCATAATCCTCACCATCATCTA
>ACC028_ND2
AGCCGTCTTGCCACTGATCTCAAAATCTCATCACCCACGAGCCATTGAAG
CGGCTACCAAATACTTCCTAGTCCAAGCAGCTGCCTCTGCCCTAGTCCTA
TTCTCCAGCATAACCAACGCATGACACACAGGACAATGGGACATTACCCA
ACTCACCCAACCAACATCATGCTTAATCTTAACCTCAGCCATTGCAATAA
AACTGGGTCTAGTACCCTTCCACTTCTGATTCCCAGAAGTACTACAAGGC
TCCCCCCTCACCACCGGACTTCTCCTATCTACCATCATAAAACTCCCACC
AATTACATTACTATACATAACCTCCCCCTCACTAAACCCAACTCTCTTAA
CCACCATGGCCATTTTCTCAACAGCCCTAGGAGGATGAATAGGCCTCAAC
CAAACACAAATCCAAAAAATCCTAGCCTTCTCCTCCATCTCCCACTTGGG
ATGAATAGTAATTATCATCTCCTATAACCCCAAACTCACCCTTCTCAACT
TCTACTTATACGCACTAATAACTACAACTGTATTCCTTACTATAAACTCA
ATCAAAGCCCTAAAACTCTCGACCCTTATAACTGCATGAACCAAAGTACC
CTCACTAAACGCAATACTACTCCTAACCTTACTCTCACTTGCAGGCCTCC
CACCCCTAACAGGGTTCCTACCTAAATGACTCATTATTCAGGAACTAACC
AAACAAGATATAGCCCCAGCAGCCACAATTATCTCCCTCCTCTCCCTACT
AGGATTATTCTTTTATCTCCGCCTGGCATACTGCACAACAATTACACTCC
CCCCCCACACCACAAATCACATGAAGCAGTGACACATCAACAAACCAACC
CCAATCTCCATCGCCATCTTAACCACTATATCCATTACCCTACTGCCAGT
CGCTCCCATAATCCTCACCATCATCTA
>ACC030_ND2
AGCCGTCTTGCCACTGATCTCAAAATCTCATCACCCACGAGCCATCGAAG
CGGCTACCAAATACTTCCTAGTCCAAGCAGCTGCCTCTGCCCTAGTCCTA
TTCTCCAGCATAACCAACGCATGACACACAGGACAATGGGACATTACCCA
ACTCACCCAACCAACATCATGCTTAATCTTAACCTCAGCCATTGCAATGA
AACTGGGCCTAGTACCCTTCCACTTCTGATTCCCAGAAGTACTACAAGGC
TCCCCCCTCACCACCGGACTTCTCCTATCTACCATCATAAAACTCCCACC
AATTACATTACTATACATAACCTCCCCCTCACTAAACCCAACTCTCTTAA
CCACCATGGCCATTTTCTCAACAGCCCTAGGAGGATGAATAGGCCTCAAC
CAAACACAAATCCAAAAAATCCTAGCCTTCTCCTCCATCTCCCACTTGGG
ATGAATAGTAATTATCATCTCCTATAACCCCAAACTCACCCTTCTCAACT
TCTACTTATACGCACTAATAACTACAACTGTATTCCTTACTATAAACTCA
ATCAAAGCCCTAAAACTCTCGACCCTTATAACTGCATGAACCAAAGTACC
CTCACTAAACGCAATACTACTCCTAACCTTACTCTCACTTGCAGGCCTCC
CACCCCTAACAGGGTTCCTACCTAAATGACTCATTATTCAGGAACTAACC
AAACAAGATATAGCCCCAGCAGCCACAATTATCTCCCTCCTCTCCCTACT
AGGATTATTCTTTTATCTCCGCCTGGCATACTGCACAACAATTACACTCC
CCCCCCACACCACAAATCACATGAAGCAGTGACACATCAACAAACCAACC
CCAATCTCCATCGCCATCTTAACCACTATATCCATTACCCTACTGCCAGT
CGCTCCCATAATCCTCACCATCATC
>ACC031_ND2
AACTACCATCACAATATCAAGCAACCACTGAATCATGGCTTGAATAGGGC
TCGAAATCAACACACTAGCCGTCTTGCCACTGATCTCAAAATCTCATCAC
CCACGAGCCATTGAAGCGGCTACCAAATACTTCCTAGTCCAAGCAGCTGC
CTCTGCCCTAGTCCTATTCTCCAGCATAACCAACGCATGACACACAGGAC
AATGGGACATTACCCAACTCACCCAACCAACATCATGCTTAATCTTAACC
TCAGCCATTGCAATAAAACTGGGTCTAGTACCCTTCCACTTCTGATTCCC
AGAAGTACTACAAGGCTCCCCCCTCACCACCGGACTTCTCCTATCTACCA
TCATAAAACTCCCACCAATTACATTACTATACATAACCTCCCCCTCACTA
AACCCAACTCTCTTAACCACCATGGCCATTTTCTCAACAGCCCTAGGAGG
ATGAATAGGCCTCAACCAAACACAAATCCAAAAAATCCTAGCCTTCTCCT
CCATCTCCCACTTGGGATGAATAGTAATTATCATCTCCTATAACCCCAAA
CTCACCCTTCTCAACTTCTACTTATACGCACTAATAACTACAACTGTATT
CCTTACTATAAACTCAATCAAAGCCCTAAAACTCTCGACCCTTATAACTG
CATGAACCAAAGTACCCTCACTAAACGCAATACTACTCCTAACCTTACTC
TCACTTGCAGGCCTCCCACCCCTAACAGGGTTCCTACCTAAATGACTCAT
TATTCAGGAACTAACCAAACAAGATATAGCCCCAGCAGCCACAATTATCT
CCCTCCTCTCCCTACTAGGATTATTCTTTTATCTCCGCCTGGCATACTGC
ACAACAATTACACTCCCCCCCCACACCACAAATCACATGAAGCAGTGACA
CATCAACAAACCAACCCCAATCTCCATCGCCATCTTAACCACTATATCCA
TTACCCTACTGCCAGTCGCTCCCATAATCCTCACCATCATCT
>ACC032_ND2
TCATCAGCCTACTCCTAGGTACTACCATCACAATATCAAGCAACCACTGA
ATCATGGCTTGAATAGGGCTCGAAATCAACACACTAGCCGTCTTGCCACT
GATCTCAAAATCTCATCACCCACGAGCCATCGAAGCGGCTACCAAATACT
TCCTAGTCCAAGCAGCTGCCTCTGCCCTAGTCCTATTCTCCAGCATAACC
AACGCATGACACACAGGACAATGGGACATTACCCAACTCACCCAACCAAC
ATCATGCTTAATCTTAACCTCAGCCATTGCAATGAAACTGGGCCTAGTAC
CCTTCCACTTCTGATTCCCAGAAGTACTACAAGGCTCCCCCCTCACCACC
GGACTTCTCCTATCTACCATCATAAAACTCCCACCAATTACATTACTATA
CATAACCTCCCCCTCACTAAACCCAACTCTCTTAACCACCATGGCCATTT
TCTCAACAGCCCTAGGAGGATGAATAGGCCTCAACCAAACACAAATCCGA
AAAATCCTAGCCTTCTCCTCCATCTCCCACTTGGGATGAATAGTAATTAT
CATCTCCTATAACCCCAAACTCACCCTTCTCAACTTCTACTTATACGCAC
TAATAACTACAACTGTATTCCTTACTATAAACTCAATCAAAGCCCTAAAA
CTCTCGACCCTTATAACTGCATGAACCAAAGTACCCTCACTAAACGCAAT
ACTACTCCTAACCTTACTCTCACTTGCAGGCCTCCCACCCCTAACAGGGT
TCCTACCTAAATGACTCATTATTCAGGAACTAACCAAACAAGATATAGCC
CCAGCAGCCACAATTATCTCCCTCCTCTCCCTACTAGGATTATTCTTTTA
TCTCCGCCTGGCATACTGCACAACAATTACACTCCCCCCCCACACCACAA
ATCACATGAAGCAGTGACACATCAACAAACCAACCCCAATCTCCATCGCC
ATCTTAACCACTATATCC
>ACC033_ND2
TCATCAGCCTACTCCTAGGTACTACCATCACAATATCAAGCAACCACTGA
ATCATGGCTTGAATAGGGCTCGAAATCAACACACTAGCCGTCTTGCCACT
GATCTCAAAATCTCATCACCCACGAGCCATCGAAGCGGCTACCAAATACT
TCCTAGTCCAAGCAGCTGCCTCTGCCCTAGTCCTATTCTCCAGCATAACC
AACGCATGACACACAGGACAATGGGACATTACCCAACTCACCCAACCAAC
ATCATGCTTAATCTTAACCTCAGCCATTGCAATGAAACTGGGCCTAGTAC
CCTTCCACTTCTGATTCCCAGAAGTACTACAAGGCTCCCCCCTCACCACC
GGACTTCTCCTATCTACCATCATAAAACTCCCACCAATTACATTACTATA
CATAACCTCCCCCTCACTAAACCCAACTCTCTTAACCACCATGGCCATTT
TCTCAACAGCCCTAGGAGGATGAATAGGCCTCAACCAAACACAAATCCGA
AAAATCCTAGCCTTCTCCTCCATCTCCCACTTGGGATGAATAGTAATTAT
CATCTCCTATAACCCCAAACTCACCCTTCTCAACTTCTACTTATACGCAC
TAATAACTACAACTGTATTCCTTACTATAAACTCAATCAAAGCCCTAAAA
CTCTCGACCCTTATAACTGCATGAACCAAAGTACCCTCACTAAACGCAAT
ACTACTCCTAACCTTACTCTCACTTGCAGGCCTCCCACCCCTAACAGGGT
TCCTACCTAAATGACTCATTATTCAGGAACTAACCAAACAAGATATAGCC
CCAGCAGCCACAATTATCTCCCTCCTCTCCCTACTAGGATTATTCTTTTA
TCTCCGCCTGGCATACTGCACAACAATTACACTCCCCCCCCACACCACAA
ATCACATGAAGCAGTGACACATCAACAAACCAACCCCAATCTCCATCGCC
ATCTTAACCACTATATCCATTACCCTACTGCCAGTCGCTCCCATAATCCT
>ACC034_ND2
TCATCAGCCTACTCCTAGGTACTACCATCACAATATCAAGCAACCACTGA
ATCATGGCTTGAATAGGGCTCGAAATCAACACACTAGCCGTCTTGCCACT
GATCTCAAAATCTCATCACCCACGAGCCATCGAAGCGGCTACCAAATACT
TCCTAGTCCAAGCAGCTGCCTCTGCCCTAGTCCTATTCTCCAGCATAACC
AACGCATGACACACAGGACAATGGGACATTACCCAACTCACCCAACCAAC
ATCATGCTTAATCTTAACCTCAGCCATTGCAATGAAACTGGGCCTAGTAC
CCTTCCACTTCTGATTCCCAGAAGTACTACAAGGCTCCCCCCTCACCACC
GGACTTCTCCTATCTACCATCATAAAACTCCCACCAATTACATTACTATA
CATAACCTCCCCCTCACTAAACCCAACTCTCTTAACCACCATGGCCATTT
TCTCAACAGCCCTAGGAGGATGAATAGGCCTCAACCAAACACAAATCCGA
AAAATCCTAGCCTTCTCCTCCATCTCCCACTTGGGATGAATAGTAATTAT
CATCTCCTATAACCCCAAACTCACCCTTCTCAACTTCTACTTATACGCAC
TAATAACTACAACTGTATTCCTTACTATAAACTCAATCAAAGCCCTAAAA
CTCTCGACCCTTATAACTGCATGAACCAAAGTACCCTCACTAAACGCAAT
ACTACTCCTAACCTTACTCTCACTTGCAGGCCTCCCACCCCTAACAGGGT
TCCTACCTAAATGACTCATTATTCAGGAACTAACCAAACAAGATATAGCC
CCAGCAGCCACAATTATCTCCCTCCTCTCCCTACTAGGATTATTCTTTTA
TCTCCGCCTGGCATACTGCACAACAATTACACTCCCCCCCCACACCACAA
ATCACATGAAGCAGTGACACATCAACAAACCAACCCCAATCTCCATCGCC
ATCTTAACCACTATATCCATTACCCTACTGCCAGTCGCTCCCATA
>ACC035_ND2
TACTCCTAGGTACTACCATCACAATATCAAGCAACCACTGAATCATGGCT
TGAATAGGGCTCGAAATCAACACACTAGCCGTCTTGCCACTGATCTCAAA
ATCTCATCACCCACGAGCCATCGAAGCGGCTACCAAATACTTCCTAGTCC
AAGCAGCTGCCTCTGCCCTAGTCCTATTCTCCAGCATAACCAACGCATGA
CACACAGGACAATGGGACATTACCCAACTCACCCAACCAACATCATGCTT
AATCTTAACCTCAGCCATTGCAATGAAACTGGGCCTAGTACCCTTCCACT
TCTGATTCCCAGAAGTACTACAAGGCTCCCCCCTCACCACCGGACTTCTC
CTATCTACCATCATAAAACTCCCACCAATTACATTACTATACATAACCTC
CCCCTCACTAAACCCAACTCTCTTAACCACCATGGCCATTTTCTCAACAG
CCCTAGGAGGATGAATAGGCCTCAACCAAACACAAATCCGAAAAATCCTA
GCCTTCTCCTCCATCTCCCACTTGGGATGAATAGTAATTATCATCTCCTA
TAACCCCAAACTCACCCTTCTCAACTTCTACTTATACGCACTAATAACTA
CAACTGTATTCCTTACTATAAACTCAATCAAAGCCCTAAAACTCTCGACC
CTTATAACTGCATGAACCAAAGTACCCTCACTAAACGCAATACTACTCCT
AACCTTACTCTCACTTGCAGGCCTCCCACCCCTAACAGGGTTCCTACCTA
AATGACTCATTATTCAGGAACTAACCAAACAAGATATAGCCCCAGCAGCC
ACAATTATCTCCCTCCTCTCCCTACTAGGATTATTCTTTTATCTCCGCCT
GGCATACTGCACAACAATTACACTCCCCCCCCACACCACAAATCACATGA
AGCAGTGACACATCAACAAACCAACCCCAATCTCCATCGCCATCTTAACC
ACTATATCCATTACCCTACTGCCAGTCGCTCCCATA
>ACC036_ND2
TCATCAGCCTACTCCTAGGTACTACCATCACAATATCAAGCAACCACTGA
ATCATGGCTTGAATAGGGCTCGAAATCAACACACTAGCCGTCTTGCCACT
GATCTCAAAATCTCATCACCCACGAGCCATCGAAGCGGCTACCAAATACT
TCCTAGTCCAAGCAGCTGCCTCTGCCCTAGTCCTATTCTCCAGCATAACC
AACGCATGACACACAGGACAATGGGACATTACCCAACTCACCCAACCAAC
ATCATGCTTAATCTTAACCTCAGCCATTGCAATGAAACTGGGCCTAGTAC
CCTTCCACTTCTGATTCCCAGAAGTACTACAAGGCTCCCCCCTCACCACC
GGACTTCTCCTATCTACCATCATAAAACTCCCACCAATTACATTACTATA
CATAACCTCCCCCTCACTAAACCCAACTCTCTTAACCACCATGGCCATTT
TCTCAACAGCCCTAGGAGGATGAATAGGCCTCAACCAAACACAAATCCGA
AAAATCCTAGCCTTCTCCTCCATCTCCCACTTAGGATGAATAGTAATTAT
CATCTCCTATAACCCCAAACTCACCCTTCTCAACTTCTACTTATACGCAC
TAATAACTACAACTGTATTCCTTACTATAAACTCAATCAAAGCCCTAAAA
CTCTCGACCCTTATAACTGCATGAACCAAAGTACCCTCACTAAACGCAAT
ACTACTCCTAACCTTACTCTCACTTGCAGGCCTCCCACCCCTAACAGGGT
TCCTACCTAAATGACTCATTATTCAGGAACTAACCAAACAAGATATAGCC
CCAGCAGCCACAATTATCTCCCTCCTCTCCCTACTAGGATTATTCTTTTA
TCTCCGCCTGGCATACTGCACAACAATTACACTCCCCCCCCACACCACAA
ATCACATGAAGCAGTGACACATCAACAAACCAACCCCAATCTCCATCG
>ACC037_ND2
CATCAGCCTACTCCTAGGTACTACCATCACAATATCAAGCAACCACTGAA
TCATGGCTTGAATAGGGCTCGAAATCAACACACTAGCCGTCTTGCCACTG
ATCTCAAAATCTCATCACCCACGAGCCATCGAAGCGGCTACCAAATACTT
CCTAGTCCAAGCAGCTGCCTCTGCCCTAGTCCTATTCTCCAGCATAACCA
ACGCATGACACACAGGACAATGGGACATTACCCAACTCACCCAACCAACA
TCATGCTTAATCTTAACCTCAGCCATTGCAATGAAACTGGGCCTAGTACC
CTTCCACTTCTGATTCCCAGAAGTACTACAAGGCTCCCCCCTCACCACCG
GACTTCTCCTATCTACCATCATAAAACTCCCACCAATTACATTACTATAC
ATAACCTCCCCCTCACTAAACCCAACTCTCTTAACCACCATGGCCATTTT
CTCAACAGCCCTAGGAGGATGAATAGGCCTCAACCAAACACAAATCCGAA
AAATCCTAGCCTTCTCCTCCATCTCCCACTTGGGATGAATAGTAATTATC
ATCTCCTATAACCCCAAACTCACCCTTCTCAACTTCTACTTATACGCACT
AATAACTACAACTGTATTCCTTACTATAAACTCAATCAAAGCCCTAAAAC
TCTCGACCCTTATAACTGCATGAACCAAAGTACCCTCACTAAACGCAATA
CTACTCCTAACCTTACTCTCACTTGCAGGCCTCCCACCCCTAACAGGGTT
CCTACCTAAATGACTCATTATTCAGGAACTAACCAAACAAGATATAGCCC
CAGCAGCCACAATTATCTCCCTCCTCTCCCTACTAGGATTATTCTTTTAT
CTCCGCCTGGCATACTGCACAACAATTACACTCCCCCCCCACACCACAAA
TCACATGAAGCAGTGACACATCAACAAACCAACCCCAATCTCCATCGCCA
TCTTAACCACTATATCC
>Acc001-ND2
AACTACCATCACAATATCAAGCAACCACTGAATCATGGCTTGAATAGGGC
TCGAAATCAACACACTAGCCGTCTTGCCACTGATCTCAAAATCTCATCAC
CCACGAGCCATCGAAGCGGCTACCAAATACTTCCTAGTCCAAGCAGCTGC
CTCTGCCCTAGTCCTATTCTCCAGCATAACCAACGCATGACACACAGGAC
AATGGGACATTACCCAACTCACCCAACCAACATCATGCTTAATCTTAACC
TCAGCCATTGCAATAAAACTGGGTCTAGTACCCTTCCACTTCTGATTCCC
AGAAGTACTACAAGGCTCCCCCCTCACCACCGGACTTCTCCTATCTACCA
TCATAAAACTCCCACCAATTACATTACTATACATAACCTCCCCCTCACTA
AACCCAACTCTCTTAACCACCATAGCCATTTTCTCAACAGCCCTAGGAGG
ATGAATAGGCCTCAACCAAACACAAATCCGAAAAATCCTAGCCTTCTCCT
CCATCTCCCACTTGGGATGAATAGTAATTATCATCTCCTATAACCCCAAA
CTCACCCTTCTCAACTTCTACTTATACGCACTAATAACTACAACTGTATT
CCTTACTATAAACTCAATCAAAGCCCTAAAACTCTCGACCCTTATAACTG
CATGAACCAAAGTACCCTCACTAAACGCAATACTACTCCTAACCTTACTC
TCACTTGCAGGCCTCCCACCCCTAACAGGGTTCCTACCTAAATGACTCAT
TATTCAGGAACTAACCAAACAAGATATAGCCCCAGCAGCCACAATTATCT
CCCTCCTCTCCCTACTAGGATTATTCTTTTATCTCCGCCTGGCATACTGC
ACAACAATTACACTCCCCCCCCACACCACAAATCACATGAAGCAGTGACA
CATCAACAAACCAACCCCAATCTCCATCGCCATCTTAACCACTATATCCA
TTACCCTACTGCCAGTCGCTCCCATAATCCTCACCATCATCT
>Acc003-ND2
TACTACCATCACAATATCAAGCAACCACTGAATCATGGCTTGAATAGGAC
TCGAAATCAACACACTAGCCGTCTTGCCACTGATCTCAAAATCTCATCAC
CCACGAGCCATCGAAGCAGCTACCAAATACTTCCTAGTCCAAGCAGCTGC
CTCTGCCCTAGTCCTATTCTCCAGCATAACCAACGCATGACACACAGGAC
AATGGGACATTACCCAACTCACCCAACCAACATCATGCTTAATCTTAACC
TCAGCCATTGCAATGAAACTGGGCCTAGTACCCTTCCACTTCTGATTCCC
AGAAGTACTACAAGGCTCCCCCCTCACCACCGGACTTCTCCTATCTACCA
TCATAAAACTCCCACCAATTACATTACTATACATAACCTCCCCCTCACTA
AACCCAACTCTCTTAACCACCATGGCCATTTTCTCAACAGCCCTAGGAGG
ATGAATAGGCCTCAACCAAACACAAATCCGAAAAATCCTAGCCTTCTCCT
CCATCTCCCACTTGGGATGAATAGTAATTATCATCTCCTATAACCCCAAA
CTCACCCTTCTCAACTTCTACTTATACGCACTAATAACTACAACTGTATT
CCTTACTATAAACTCAATCAAAGCCCTAAAACTCTCGACCCTTATAACTG
CATGAACCAAAGTACCCTCACTAAACGCAATACTACTCCTAACCTTACTC
TCACTTGCAGGCCTCCCACCCCTAACAGGGTTCCTACCTAAATGACTCAT
TATTCAGGAACTAACCAAACAAGATATAGCCCCAGCAGCCACAATTATCT
CCCTCCTCTCCCTACTAGGATTATTCTTTTATCTCCGCCTGGCATACTGC
ACAACAATTACACTCCCCCCCCACACCACAAATCACATGAAGCAGTGACA
CATCAACAAACCAACCCCAATCTCCATCGCCATCTTAACCACTATATCCA
TTACCCTAC
>Acc004-ND2
TACTACCATCACAATATCAAGCAACCACTGAATCATGGCTTGAATAGGGC
TCGAAATCAACACACTAGCCGTCTTGCCACTGATCTCAAAATCTCATCAC
CCACGAGCCATCGAAGCGGCTACCAAATACTTCCTAGTCCAAGCAGCTGC
CTCTGCCCTAGTCCTATTCTCCAGCATAACCAACGCATGACACACAGGAC
AATGGGACATTACCCAACTCACCCAACCAACATCATGCTTAATCTTAACC
TCAGCCATTGCAATGAAACTGGGCCTAGTACCCTTCCACTTCTGATTCCC
AGAAGTACTACAAGGCTCCCCCCTCACCACCGGACTTCTCCTATCTACCA
TCATAAAACTCCCACCAATTACATTACTATACATAACCTCCCCCTCACTA
AACCCAACTCTCTTAACCACCATGGCCATTTTCTCAACAGCCCTAGGAGG
ATGAATAGGCCTCAACCAAACACAAATCCGAAAAATCCTAGCCTTCTCCT
CCATCTCCCACTTGGGATGAATAGTAATTATCATCTCCTATAACCCCAAA
CTCACCCTTCTCAACTTCTACTTATACGCACTAATAACTACAACTGTATT
CCTTACTATAAACTCAATCAAAGCCCTAAAACTCTCGACCCTTATAACTG
CATGAACCAAAGTACCCTCACTAAACGCAATACTACTCCTAACCTTACTC
TCACTTGCAGGCCTCCCACCCCTAACAGGGTTCCTACCTAAATGACTCAT
TATTCAGGAACTAACCAAACAAGATATAGCCCCAGCAGCCACAATTATCT
CCCTCCTCTCCCTACTAGGATTATTCTTTTATCTCCGCCTGGCATACTGC
ACAACAATTACACTTCCCCCCCACACCACAAATCACATGAAGCAGTGACA
CATCAACAAACCAACCCCAATCTCCATCGCCATCTTAACCACTATATCCA
TTACCCTACTGCCAGTCGCTCCCATAATCCTCACCATCATCTA
>Acc005-ND2
TCATCAGCCTACTCCTAGGTACTACCATCACAATATCAAGCAACCACTGA
ATCATGGCTTGAATAGGGCTCGAAATCAACACACTAGCCGTCTTGCCACT
GATCTCAAAATCTCATCACCCACGAGCCATCGAAGCGGCTACCAAATACT
TCCTAGTCCAAGCAGCTGCCTCTGCCCTAGTCCTATTCTCCAGCATAACC
AACGCATGACACACAGGACAATGGGACATTACCCAACTCACCCAACCAAC
ATCATGCTTAATCTTAACCTCAGCCATTGCAATGAAACTGGGCCTAGTAC
CCTTCCACTTCTGATTCCCAGAAGTACTACAAGGCTCCCCCCTCACCACC
GGACTTCTCCTATCTACCATCATAAAACTCCCACCAATTACATTACTATA
CATAACCTCCCCCTCACTAAACCCAACTCTCTTAACCACCATGGCCATTT
TCTCAACAGCCCTAGGAGGATGAATAGGCCTCAACCAAACACAAATCCGA
AAAATCCTAGCCTTCTCCTCCATCTCCCACTTGGGATGAATAGTAATTAT
CATCTCCTATAACCCCAAACTCACCCTTCTCAACTTCTACTTATACGCAC
TAATAACTACAACTGTATTCCTTACTATAAACTCAATTAAAGCCCTAAAA
CTCTCGACCCTTATAACTGCATGAACCAAAGTACCCTCACTAAACGCAAT
ACTACTCCTAACCTTACTCTCACTTGCAGGCCTCCCACCCCTAACAGGGT
TCCTACCTAAATGACTCATTATTCAGGAACTAACCAAACAAGATATAGCC
CCAGCAGCCACAATTATCTCCCTCCTCTCCCTACTAGGATTATTCTTTTA
TCTCCGCCTGGCATACTGCACAACAATTACACTCCCCCCCCACACCACAA
ATCACATGAAGCAGTGACACATCAACAAACCAACCCCAATCTCCATC
>Acc006-ND2
TACTACCATCACAATATCAAGCAACCACTGAATCATGGCTTGAATAGGGC
TCGAAATCAACACACTAGCCGTCTTGCCACTGATCTCAAAATCTCATCAC
CCACGAGCCATCGAAGCGGCTACCAAATACTTCCTAGTCCAAGCAGCTGC
CTCTGCCCTAGTCCTATTCTCCAGCATAACCAACGCATGACACACAGGAC
AATGGGACATTACCCAACTCACCCAACCAACATCATGCTTAATCTTAACC
TCAGCCATTGCAATGAAACTGGGCCTAGTACCCTTCCACTTCTGATTCCC
AGAAGTACTACAAGGCTCCCCCCTCACCACCGGACTTCTCCTATCTACCA
TCATAAAACTCCCACCAATTACATTACTATACATAACCTCCCCCTCACTA
AACCCAACTCTCTTAACCACCATGGCCATTTTCTCAACAGCCCTAGGAGG
ATGAATAGGCCTCAACCAAACACAAATCCGAAAAATCCTAGCCTTCTCCT
CCATCTCCCACTTGGGATGAATAGTAATTATCATCTCCTATAACCCCAAA
CTCACCCTTCTCAACTTCTACTTATACGCACTAATAACTACAACTGTATT
CCTTACTATAAACTCAATCAAAGCCCTAAAACTCTCGACCCTTATAACTG
CATGAACCAAAGTACCCTCACTAAACGCAATACTACTCCTAACCTTACTC
TCACTTGCAGGCCTCCCACCCCTAACAGGGTTCCTACCTAAATGACTCAT
TATTCAGGAACTAACCAAACAAGATATAGCCCCAGCAGCCACAATTATCT
CCCTCCTCTCCCTACTAGGATTATTCTTTTATCTCCGCCTGGCATACTGC
ACAACAATTACACTCCCCCCCCACACCACAAATCACATGAAGCAGTGACA
CATCAACAAACCAACCCCAATCTCCATCGCCATCTTAACCACTATATCCA
TTACCCTACTGCCAGTCGCTCCCATAATCCTCACCATCATCTA
>Acc007-ND2
ATCAGCCTACTCCTAGGTACTACCATCACAATATCAAGCAACCACTGAAT
CATGGCTTGAATAGGGCTCGAAATCAACACACTAGCCGTCTTGCCACTGA
TCTCAAAATCTCATCACCCACGAGCCATCGAAGCGGCTACCAAATACTTC
CTAGTCCAAGCAGCTGCCTCTGCCCTAGTCCTATTCTCCAGCATAACCAA
CGCATGACACACAGGACAATGGGACATTACCCAACTCACCCAACCAACAT
CATGCTTAATCTTAACCTCAGCCATTGCAATGAAACTGGGCCTAGTACCC
TTCCACTTCTGATTCCCAGAAGTACTACAAGGCTCCCCCCTCACCACCGG
ACTTCTCCTATCTACCATCATAAAACTCCCACCAATTACATTACTATACA
TAACCTCCCCCTCACTAAACCCAACTCTCTTAACCACCATGGCCATTTTC
TCAACAGCCCTAGGAGGATGAATAGGCCTCAACCAAACACAAATCCAAAA
AATCCTAGCCTTCTCCTCCATCTCCCACTTGGGATGAATAGTAATTATCA
TCTCCTATAACCCCAAACTCACCCTTCTCAACTTCTACTTATACGCACTA
ATAACTACAACTGTATTCCTTACTATAAACTCAATCAAAGCCCTAAAACT
CTCGACCCTTATAACTGCATGAACCAAAGTACCCTCACTAAACGCAATAC
TACTCCTAACCTTACTCTCACTTGCAGGCCTCCCACCCCTAACAGGGTTC
CTACCTAAATGACTCATTATTCAGGAACTAACCAAACAAGATATAGCCCC
AGCAGCCACAATTATCTCCCTCCTCTCCCTACTAGGATTATTCTTTTATC
TCCGCCTGGCATACTGCACAACAATTACACTCCCCCCCCACACCACAAAT
CACATGAAGCAGTGACACATCAACAAACCAACCCCAATCTCCATCGCCAT
CTTAACCACTATATC
>Acc008-ND2
TAGGGCTCGAAATCAACACACTAGCCGTCTTGCCACTGATCTCAAAATCT
CATCACCCACGAGCCATCGAAGCGGCTACCAAATACTTCCTAGTCCAAGC
AGCTGCCTCTGCCCTAGTCCTATTCTCCAGCATAACCAACGCATGACACA
CAGGACAATGGGACATTACCCAACTCACCCAACCAACATCATGCTTAATC
TTAACCTCAGCCATTGCAATGAAACTGGGCCTAGTACCCTTCCACTTCTG
ATTCCCAGAAGTACTACAAGGCTCCCCCCTCACCACCGGACTTCTCCTAT
CTACCATCATAAAACTCCCACCAATTACATTACTATACATAACCTCCCCC
TCACTAAACCCAACTCTCTTAACCACCATGGCCATTTTCTCAACAGCCCT
AGGAGGATGAATAGGCCTCAACCAAACACAAATCCGAAAAATCCTAGCCT
TCTCCTCCATCTCCCACTTGGGATGAATAGTAATTATCATCTCCTATAAC
CCCAAACTCACCCTTCTCAACTTCTACTTATACGCACTAATAACTACAAC
TGTATTCCTTACTATAAACTCAATTAAAGCCCTAAAACTCTCGACCCTTA
TAACTGCATGAACCAAAGTACCCTCACTAAACGCAATACTACTCCTAACC
TTACTCTCACTTGCAGGCCTCCCACCCCTA
>Acc009-ND2
CTACCATCACAATATCAAGCAACCACTGAATCATGGCTTGAATAGGGCTC
GAAATCAACACACTAGCCGTCTTGCCACTGATCTCAAAATCTCATCACCC
ACGAGCCATCGAAGCGGCTACCAAATACTTCCTAGTCCAAGCAGCTGCCT
CTGCCCTAGTCCTATTCTCCAGCATAACCAACGCATGACACACAGGACAA
TGGGACATTACCCAACTCACCCAACCAACATCATGCTTAATCTTAACCTC
AGCCATTGCAATAAAACTGGGTCTAGTACCCTTCCACTTCTGATTCCCAG
AAGTACTACAAGGCTCCCCCCTCACCACCGGACTTCTCCTATCTACCATC
ATAAAACTCCCACCAATTACATTACTATACATAACCTCCCCCTCACTAAA
CCCAACTCTCTTAACCACCATAGCCATTTTCTCAACAGCCCTAGGAGGAT
GAATAGGCCTCAACCAAACACAAATCCGAAAAATCCTAGCCTTCTCCTCC
ATCTCCCACTTGGGATGAATAGTAATTATCATCTCCTATAACCCCAAACT
CACCCTTCTCAACTTCTACTTATACGCACTAATAACTACAACTGTATTCC
TTACTATAAACTCAATCAAAGCCCTAAAACTCTCGACCCTTATAACTGCA
TGAACCAAAGTACCCTCACTAAACGCAATACTACTCCTAACCTTACTCTC
ACTTGCAGGCCTCCCACCCCTAACAGGGTTCCTACCTAAATGACTCATTA
TTCAGGAACTAACCAAACAAGATATAGCCCCAGCAGCCACAATTATCTCC
CTCCTCTCCCTACTAGGATTATTCTTTTATCTCCGCCTGGCATACTGCAC
AACAATTACACTCCCCCCCCACACCACAAATCACATGAAGCAGTGACACA
TCAACAAACCAACCCCAATCTCCATCGCCATCTTAACCACTATATCCATT
ACCCTACTGCC
>Acc010-ND2
ATGAACCCCCAAGCAAAACTGATTTTCATCATCAGCCTACTCCTAGGTAC
TACCATCACAATATCAAGCAACCACTGAATCATGGCTTGAATAGGGCTCG
AAATCAACACACTAGCCGTCTTGCCACTGATCTCAAAATCTCATCACCCA
CGAGCCATCGAAGCAGCTACCAAATACTTCCTAGTCCAAGCAGCTGCCTC
TGCCCTAGTCCTATTCTCCAGCATAACCAACGCATGACACACAGGACAAT
GGGACATTACCCAACTCACCCAACCAACATCATGCTTAATCTTAACCTCA
GCCATTGCAATGAAACTGGGCCTAGTACCCTTCCACTTCTGATTCCCAGA
AGTACTACAAGGCTCCCCCCTCACCACCGGACTTCTCCTATCTACCATCA
TAAAACTCCCACCAATTACATTACTATACATAACCTCCCCCTCACTAAAC
CCAACTCTCTTAACCACCATGGCCATTTTCTCAACAGCCCTAGGAGGATG
AATAGGCCTCAACCAAACACAAATCCGAAAAATCCTAGCCTTCTCCTCCA
TCTCCCACTTGGGATGAATAGTAATTATCATCTCCTATAACCCCAAACTC
ACCCTTCTCAACTTCTACTTATACGCACTAATAACTACAACTGTATTCCT
TACTATAAACTCAATCAAAGCCCTAAAACTCTCGACCCTTATAACTGCAT
GAACCAAAGTACCCTCACTAAACGCAATACTACTCCTAACCTTACTCTCA
CTTGCAGGCCTCCCACCCCTAACAGGGTTCCTACCTAAATGACTCATTAT
TCAGGAACTAACCAAACAAGATATAGCCCCAGCAGCCACAATTATCTCCC
TCCTCTCCCTACTAGGATTATTCTTTTATCTCCGCCTGGCATACTGCACA
ACAATTACACTCCCCCCCCACACCACAAATCACATGAAGCAGTGACACAT
CAACAAACCAACCCCAATCTCCATCGCCATCTTAACCACTATATCCATTA
CCCTACTGCC
>Acc011-ND2
TACTACCATCACAATATCAAGCAACCACTGAATCATGGCTTGAATAGGGC
TCGAAATCAACACACTAGCCGTCTTGCCACTGATCTCAAAATCTCATCAC
CCACGAGCCATCGAAGCGGCTACCAAATACTTCCTAGTCCAAGCAGCTGC
CTCTGCCCTAGTCCTATTCTCCAGCATAACCAACGCATGACACACAGGAC
AATGGGACATTACCCAACTCACCCAACCAACATCATGCTTAATCTTAACC
TCAGCCATTGCAATGAAACTGGGCCTAGTACCCTTCCACTTCTGATTCCC
AGAAGTACTACAAGGCTCCCCCCTCACCACCGGACTTCTCCTATCTACCA
TCATAAAACTCCCACCAATTACATTACTATACATAACCTCCCCCTCACTA
AACCCAACTCTCTTAACCACCATGGCCATTTTCTCAACAGCCCTAGGAGG
ATGAATAGGCCTCAACCAAACACAAATCCGAAAAATCCTAGCCTTCTCCT
CCATCTCCCACTTGGGATGAATAGTAATTATCATCTCCTATAACCCCAAA
CTCACCCTTCTCAACTTCTACTTATACGCACTAATAACTACAACTGTATT
CCTTACTATAAACTCAATCAAAGCCCTAAAACTCTCGACCCTTATAACTG
CATGAACCAAAGTACCCTCACTAAACGCAATACTACTCCTAACCTTACTC
TCACTTGCAGGCCTCCCACCCCTAACAGGGTTCCTACCTAAATGACTCAT
TATTCAGGAACTAACCAAACAAGATATAGCCCCAGCAGCCACAATTATCT
CCCTCCTCTCCCTACTAGGATTATTCTTTTATCTCCGCCTGGCATACTGC
ACAACAATTACACTTCCCCCCCACACCACAAATCACATGAAGCAGTGACA
CATCAACAAACCAACCCCAATCTCCATCGCCATCTTAACCACTATATCCA
TTACCCTACTG
>Acc012-ND2
TCATCAGCCTACTCCTAGGAACTACCATCACAATATCAAGCAACCACTGA
ATCATGGCTTGAATAGGGCTCGAAATCAACACACTAGCCGTCTTGCCACT
GATCTCAAAATCTCATCACCCACGAGCCATCGAAGCGGCTACCAAATACT
TCCTAGTCCAAGCAGCTGCCTCTGCCCTAGTCCTATTCTCCAGCATAACC
AACGCATGACACACAGGACAATGGGACATTACCCAACTCACCCAACCAAC
ATCATGCTTAATCTTAACCTCAGCCATTGCAATAAAACTGGGTCTAGTAC
CCTTCCACTTCTGATTCCCAGAAGTACTACAAGGCTCCCCCCTCACCACC
GGACTTCTCCTATCTACCATCATAAAACTCCCACCAATTACATTACTATA
CATAACCTCCCCCTCACTAAACCCAACTCTCTTAACCACCATAGCCATTT
TCTCAACAGCCCTAGGAGGATGAATAGGCCTCAACCAAACACAAATCCGA
AAAATCCTAGCCTTCTCCTCCATCTCCCACTTGGGATGAATAGTAATTAT
CATCTCCTATAACCCCAAACTCACCCTTCTCAACTTCTACTTATACGCAC
TAATAACTACAACTGTATTCCTTACTATAAACTCAATCAAAGCCCTAAAA
CTCTCGACCCTTATAACTGCATGAACCAAAGTACCCTCACTAAACGCAAT
ACTACTCCTAACCTTACTCTCACTTGCAGGCCTCCCACCCCTAACAGGGT
TCCTACCTAAATGACTCATTATTCAGGAACTAACCAAACAAGATATAGCC
CCAGCAGCCACAATTATCTCCCTCCTCTCCCTACTAGGATTATTCTTTTA
TCTCCGCCTGGCATACTGCACAACAATTACACTCCCCCCCCACACCACAA
ATCACATGAAGCAGTGACACATCAACAAACCAACCCCAATCTCCATCGCC
ATCTTAACCACTATATCCATTACCCTA
>Acc013-ND2
TACTACCATCACAATATCAAGCAACCACTGAATCATGGCTTGAATAGGGC
TCGAAATCAACACACTAGCCGTCTTGCCACTGATCTCAAAATCTCATCAC
CCACGAGCCATCGAAGCGGCTACCAAATACTTCCTAGTCCAAGCAGCTGC
CTCTGCCCTAGTCCTATTCTCCAGCATAACCAACGCATGACACACAGGAC
AATGGGACATTACCCAACTCACCCAACCAACATCATGCTTAATCTTAACC
TCAGCCATTGCAATGAAACTGGGCCTAGTACCCTTCCACTTCTGATTCCC
AGAAGTACTACAAGGCTCCCCCCTCACCACCGGACTTCTCCTATCTACCA
TCATAAAACTCCCACCAATTACATTACTATACATAACCTCCCCCTCACTA
AACCCAACTCTCTTAACCACCATGGCCATTTTCTCAACAGCCCTAGGAGG
ATGAATAGGCCTCAACCAAACACAAATCCGAAAAATCCTAGCCTTCTCCT
CCATCTCCCACTTGGGATGAATAGTAATTATCATCTCCTATAACCCCAAA
CTCACCCTTCTCAACTTCTACTTATACGCACTAATAACTACAACTGTATT
CCTTACTATAAACTCAATTAAAGCCCTAAAACTCTCGACCCTTATAACTG
CATGAACCAAAGTACCCTCACTAAACGCAATACTACTCCTAACCTTACTC
TCACTTGCAGGCCTCCCACCCCTAACAGGGTTCCTACCTAAATGACTCAT
TATTCAGGAACTAACCAAACAAGATATAGCCCCAGCAGCCACAATTATCT
CCCTCCTCTCCCTACTAGGATTATTCTTTTATCTCCGCCTGGCATACTGC
ACAACAATTACACTCCCCCCCCACACCACAAATCACATGAAGCAGTGACA
CATCAACAAACCAACCCCAATCTCCATCGCCATCTTAACCACTATATCCA
TTACCCTACTG
>Acc014-ND2
TCATCAGCCTACTCCTAGGTACTACCATCACAATATCAAGCAACCACTGA
ATCATGGCTTGAATAGGGCTCGAAATCAACACACTAGCCGTCTTGCCACT
GATCTCAAAATCTCATCACCCACGAGCCATCGAAGCGGCTACCAAATACT
TCCTAGTCCAAGCAGCTGCCTCTGCCCTAGTCCTATTCTCCAGCATAACC
AACGCATGACACACAGGACAATGGGACATTACCCAACTCACCCAACCAAC
ATCATGCTTAATCTTAACCTCAGCCATTGCAATGAAACTGGGCCTAGTAC
CCTTCCACTTCTGATTCCCAGAAGTACTACAAGGCTCCCCCCTCACCACC
GGACTTCTCCTATCTACCATCATAAAACTCCCACCAATTACATTACTATA
CATAACCTCCCCCTCACTAAACCCAACTCTCTTAACCACCATGGCCATTT
TCTCAACAGCCCTAGGAGGATGAATAGGCCTCAACCAAACACAAATCCGA
AAAATCCTAGCCTTCTCCTCCATCTCCCACTTGGGATGAATAGTAATTAT
CATCTCCTATAACCCCAAACTCACCCTTCTCAACTTCTACTTATACGCAC
TAATAACTACAACTGTATTCCTTACTATAAACTCAATCAAAGCCCTAAAA
CTCTCGACCCTTATAACTGCATGAACCAAAGTACCCTCACTAAACGCAAT
ACTACTCCTAACCTTACTCTCACTTGCAGGCCTCCCACCCCTAACAGGGT
TCCTACCTAAATGACTCATTATTCAGGAACTAACCAAACAAGATATAGCC
CCAGCAGCCACAATTATCTCCCTCCTCTCCCTACTAGGATTATTCTTTTA
TCTCCGCCTGGCATACTGCACAACAATTACACTCCCCCCCCACACCACAA
ATCACATGAAGCAGTGACACATCAACAAACCAACCCCAATCTCCATCGCC
ATCTTAACCACTATAT
>Acc015-ND2
TCATCAGCCTACTCCTAGGAACTACCATCACAATATCAAGCAACCACTGA
ATCATGGCTTGAATAGGGCTCGAAATCAACACACTAGCCGTCTTGCCACT
GATCTCAAAATCTCATCACCCACGAGCCATCGAAGCGGCTACCAAATACT
TCCTAGTCCAAGCAGCTGCCTCTGCCCTAGTCCTATTCTCCAGCATAACC
AACGCATGACACACAGGACAATGGGACATTACCCAACTCACCCAACCAAC
ATCATGCTTAATCTTAACCTCAGCCATTGCAATAAAACTGGGTCTAGTAC
CCTTCCACTTCTGATTCCCAGAAGTACTACAAGGCTCCCCCCTCACCACC
GGACTTCTCCTATCTACCATCATAAAACTCCCACCAATTACATTACTATA
CATAACCTCCCCCTCACTAAACCCAACTCTCTTAACCACCATGGCCATTT
TCTCAACAGCCCTAGGAGGATGAATAGGCCTCAACCAAACACAAATCCGA
AAAATCCTAGCCTTCTCCTCCATCTCCCACTTGGGATGAATAGTAATTAT
CATCTCCTATAACCCCAAACTCACCCTTCTCAACTTCTACTTATACGCAC
TAATAACTACAACTGTATTCCTTACTATAAACTCAATCAAAGCCCTAAAA
CTCTCGACCCTTATAACTGCATGAACCAAAGTACCCTCACTAAACGCAAT
ACTACTCCTAACCTTACTCTCACTTGCAGGCCTCCCACCCCTAACAGGGT
TCCTACCTAAATGACTCATTATTCAGGAACTAACCAAACAAGATATAGCC
C
>Accat001_ND2

CATCATCAGCCTACTCCTAGGAACTACCATCACAATATCAAGCAACCACT
GAATCATGGCTTGAATAGGGCTCGAAATCAACACACTAGCCGTCTTGCCA
CTGATCTCAAAATCTCATCACCCACGAGCCATCGAAGCGGCTACCAAATA
CTTCCTAGTCCAAGCAGCTGCCTCTGCCCTAGTCCTATTCTCCAGCATAA
CCAACGCATGACACACAGGACAATGGGACATTACCCAACTCACCCAACCA
ACATCATGCTTAATCTTAACCTCAGCCATTGCAATAAAACTGGGCCTAGT
ACCCTTCCACTTCTGATTCCCAGAAGTACTACAAGGCTCCCCCCTCACCA
CCGGACTTCTCCTATCCACCATCATAAAACTCCCACCAATTACATTACTA
TACATAACCTCCCCCTCACTAAACCCAACTCTCTTAACCACCATGGCCAT
TTTCTCAACAGCCCTAGGAGGATGAATAGGCCTCAACCAAACACAAATCC
GAAAAATCCTAGCCTTCTCCTCCATCTCCCACTTGGGATGAATAGTAATT
ATCATCTCCTATAACCCCAAACTCACCCTTCTCAACTTCTACTTATACGC
ACTAATAACTACAACTGTATTCCTTACTATAAACTCAATCAAAGCCCTAA
AACTCTCGACCCTTATAACTGCATGAACCAAAGTACCCTCACTAAACGCA
ATACTACTCCTAACCTTACTCTCACTTGCAGGCCTCCCACCCCTAACAGG
GTTCCTACCTAAATGACTCATTATTCAGGAACTAACCAAACAAGATATAG
CCCCAGCAGCCACAATTATCTCCCTCCTCTCCCTACTAGGATTATTCTTT
TATCTCCGCCTGGCATACTGCACAACAATTACACTCCCCCCCCACACCAC
AAACCACATGAAGCAGTGACACATCAACAAACCAACCCCAATCTCCATCG
CCATCTTAACCACTATATCCATTACCCT

>Accat002_ND2

TCATCAGCCTACTCCTAGGAACTACCATCACAATATCAAGCAACCACTGA
ATCATGGCTTGAATAGGGCTCGAAATCAACACACTAGCCGTCTTGCCACT
GATCTCAAAATCTCATCACCCACGAGCCATCGAAGCGGCTACCAAATACT
TCCTAGTCCAAGCAGCTGCCTCTGCCCTAGTCCTATTCTCCAGCATAACC
AACGCATGACACACAGGACAATGGGACATTACCCAACTCACCCAACCAAC
ATCATGCTTAATCTTAACCTCAGCCATTGCAATAAAACTGGGCCTAGTAC
CCTTCCACTTCTGATTCCCAGAAGTACTACAAGGCTCCCCCCTCACCACC
GGACTTCTCCTATCCACCATCATAAAACTCCCACCAATTACATTACTATA
CATAACCTCCCCCTCACTAAACCCAACTCTCTTAACCACCATGGCCATTT
TCTCAACAGCCCTAGGAGGATGAATAGGCCTCAACCAAACACAAATCCGA
AAAATCCTAGCCTTCTCCTCCATCTCCCACTTGGGATGAATAGTAATTAT
CATCTCCTATAACCCCAAACTCACCCTTCTCAACTTCTACTTATACGCAC
TAATAACTACAACTGTATTCCTTACTATAAACTCAATCAAAGCCCTAAAA
CTCTCGACCCTTATAACTGCATGAACCAAAGTACCCTCACTAAACGCAAT
ACTACTCCTAACCTTACTCTCACTTGCAGGCCTCCCACCCCTAACAGGGT
TCCTACCTAAATGACTCATTATTCAGGAACTAACCAAACAAGATATAGCC
CCAGCAGCCACAATTATCTCCCTCCTCTCCCTACTAGGATTATTCTTTTA
TCTCCGCCTGGCATACTGCACAACAATTACACTCCCCCCCCACACCACAA
ACCACATGAAGCAGTGACACATCAACAAACCAACCCCAATCTCCATCGCC
ATCTTAACCACTATATCCATTACCCTACTGCCAGTCGCCCCCATAATCCT
CACCATC
>Accat003_ND2

TCAGCCTACTCCTAGGAACTACCATCACAATATCAAGCAACCACTGAATC
ATGGCTTGAATAGGGCTCGAAATCAACACACTAGCCGTCTTGCCACTGAT
CTCAAAATCTCATCACCCACGAGCCATCGAAGCGGCTACCAAATACTTCC
TAGTCCAAGCAGCTGCCTCTGCCCTAGTCCTATTCTCCAGCATAACCAAC
GCATGACACACAGGACAATGGGACATTACCCAACTCACCCAACCAACATC
ATGCTTAATCTTAACCTCAGCCATTGCAATAAAACTGGGCCTAGTACCCT
TCCACTTCTGATTCCCAGAAGTACTACAAGGCTCCCCCCTCACCACCGGA
CTTCTCCTATCCACCATCATAAAACTCCCACCAATTACATTACTATACAT
AACCTCCCCCTCACTAAACCCAACTCTCTTAACCACCATGGCCATTTTCT
CAACAGCCCTAGGAGGATGAATAGGCCTCAACCAAACACAAATCCGAAAA
ATCCTAGCCTTCTCCTCCATCTCCCACTTGGGATGAATAGTAATTATCAT
CTCCTATAACCCCAAACTCACCCTTCTCAACTTCTACTTATACGCACTAA
TAACTACAACTGTATTCCTTACTATAAACTCAATCAAAGCCCTAAAACTC
TCGACCCTTATAACTGCATGAACCAAAGTACCCTCACTAAACGCAATACT
ACTCCTAACCTTACTCTCACTTGCAGGCCTCCCACCCCTAACAGGGTTCC
TACCTAAATGACTCATTATTCAGGAACTAACCAAACAAGATATAGCCCCA
GCAGCCACAATTATCTCCCTCCTCTCCCTACTAGGATTATTCTTTTATCT
CCGCCTGGCATACTGCACAACAATTACACTCCCCCCCCACACCACAAACC
ACATGAAGCAGTGACACATCAACAAACCAACCCCAATCTCCATCGCCATC
TTAACCACTATATCCATTACCCTACTGCCAGTCGCCCCCATAATCCTCAC
CATCAT

>Accat004_ND2

TCATCAGCCTACTCCTAGGAACTACCATCACAATATCAAGCAACCACTGA
ATCATGGCTTGAATAGGGCTCGAAATCAACACACTAGCCGTCTTGCCACT
GATCTCAAAATCTCATCACCCACGAGCCATCGAAGCGGCTACCAAATACT
TCCTAGTCCAAGCAGCTGCCTCTGCCCTAGTCCTATTCTCCAGCATAACC
AACGCATGACACACAGGACAATGGGACATTACCCAACTCACCCAACCAAC
ATCATGCTTAATCTTAACCTCAGCCATTGCAATAAAACTGGGCCTAGTAC
CCTTCCACTTCTGATTCCCAGAAGTACTACAAGGCTCCCCCCTCACCACC
GGACTTCTCCTATCCACCATCATAAAACTCCCACCAATTACATTACTATA
CATAACCTCCCCCTCACTAAACCCAACTCTCTTAACCACCATGGCCATTT
TCTCAACAGCCCTAGGAGGATGAATAGGCCTCAACCAAACACAAATCCGA
AAAATCCTAGCCTTCTCCTCCATCTCCCACTTGGGATGAATAGTAATTAT
CATCTCCTATAACCCCAAACTCACCCTTCTCAACTTCTACTTATACGCAC
TAATAACTACAACTGTATTCCTTACTATAAACTCAATCAAAGCCCTAAAA
CTCTCGACCCTTATAACTGCATGAACCAAAGTACCCTCACTAAACGCAAT
ACTACTCCTAACCTTACTCTCACTTGCAGGCCTCCCACCCCTAACAGGGT
TCCTACCTAAATGACTCATTATTCAGGAACTAACCAAACAAGATATAGCC
CCAGCAGCCACAATTATCTCCCTCCTCTCCCTACTAGGATTATTCTTTTA
TCTCCGCCTGGCATACTGCACAACAATTACACTCCCCCCCCACACCACAA
ACCACATGAAGCAGTGACACATCAACAAACCAACCCCAATCTCCATCGCC
ATCTTAACCACTATATCCATTACCCTACTGCCAGTCGCCCCCATAATCCT
CACCATCA

>Accat005_ND2

GTCTTGCCACTGATCTCAAAATCTCATCACCCACGAGCCATCGAAGCGGC
TACCAAATACTTCCTAGTCCAAGCAGCTGCCTCTGCCCTAGTCCTATTCT
CCAGCATAACCAACGCATGACACACAGGACAATGGGACATTACCCAACTC
ACCCAACCAACATCATGCTTAATCTTAACCTCAGCCATTGCAATAAAACT
GGGCCTAGTACCCTTCCACTTCTGATTCCCAGAAGTACTACAAGGCTCCC
CCCTCACCACCGGACTTCTCCTATCCACCATCATAAAACTCCCACCAATT
ACATTACTATACATAACCTCCCCCTCACTAAACCCAACTCTCTTAACCAC
CATGGCCATTTTCTCAACAGCCCTAGGAGGATGAATAGGCCTCAACCAAA
CACAAATCCGAAAAATCCTAGCCTTCTCCTCCATCTCCCACTTGGGATGA
ATAGTAATTATCATCTCCTATAACCCCAAACTCACCCTTCTCAACTTCTA
CTTATACGCACTAATAACTACAACTGTATTCCTTACTATAAACTCAATCA
AAGCCCTAAAACTCTCGACCCTTATAACTGCATGAACCAAAGTACCCTCA
CTAAACGCAATACTACTCCTAACCTTACTCTCACTTGCAGGCCTCCCACC
CCTAACAGGGTTCCTACCTAAATGACTCATTATTCAGGAACTAACCAAAC
AAGATATAGCCCCAGCAGCCACAATTATCTCCCTCCTCTCCCTACTAGGA
TTATTCTTTTATCTTCGCCTGGCATACTGCACAACAATTACACTCCCCCC
CCACACCACAAATCACATGAAACAGTGACACATCAACAAACCAACCCCAA
TCTCCATCGCCATCTTAACCACTATATCCATTACCCTACTGCCAGTCGCC
CCCTTAATCCTCACCATCAT
>AMNH13587_ND2

TCATCAGCCTACTCCTAGGAACTACCATCACAATATCAAGCAACCACTGA
ATCATGGCTTGAATAGGGCTCGAAATCAACACACTAGCCGTCTTGCCACT
GATCTCAAAATCTCATCACCCACGAGCCATCGAAGCGGCTACCAAATACT
TCCTAGTCCAAGCAGCTGCCTCTGCCCTAGTCCTATTCTCCAGCATAACC
AACGCATGACACACAGGACAATGGGACATTACCCAACTCACCCAACCAAC
ATCATGCTTAATCTTAACCTCAGCCATTGCAATGAAACTGGGCCTAGTAC
CCTTCCACTTCTGATTCCCAGAAGTACTACAAGGCTCCCCCCTCACCACC
GGACTTCTCCTATCTACCATCATAAAACTCCCACCAATTACATTACTATA
CATAACCTCCCCCTCACTAAACCCAACTCTCTTAACCACCATGGCCATTT
TCTCAACAGCCCTAGGAGGATGAATAGGCCTCAACCAAACACAAATCCGA
AAAATCCTAGCCTTCTCCTCCATCTCCCACTTGGGATGAATAGTAATTAT
CATCTCCTATAACCCCAAACTCACCCTTCTCAACTTCTACTTATACGCAC
TAATAACTACAACTGTATTCCTTACTATAAACTCAATCAAAGCCCTAAAA
CTCTCGACCCTTATAACTGCATGAACCAAAGTACCCTCACTAAACGCAAT
ACTACTCCTAACCTTACTCTCACTTGCAGGCCTCCCACCCCTAACAGGGT
TCCTACCTAAATGACTCATTATTCAGGAACTAACCAAACAAGATATAGCC
CCAGCAGCCACAATTATCTCCCTCCTCTCCCTACTAGGATTATTCTTTTA
TCTCCGCCTGGCATACTGCACAACAATTACACTCCCCCCCCACACCACAA
ATCACATGAAGCAGTGACACATCAACAAACCAACCCCAATCTCCATCGCC
ATCTTAACCACTA

>AMNH13590_ND2

ATCAGCCTACTCCTAGGAACTACCATCACAATATCAAGCAACCACTGAAT
CATGGCTTGAATAGGGCTCGAAATCAACACACTAGCCGTCTTGCCACTGA
TCTCAAAATCTCATCACCCACGAGCCATCGAAGCGGCTACCAAATACTTC
CTAGTCCAAGCAGCTGCCTCTGCCCTAGTCCTATTCTCCAGCATAACCAA
CGCATGACACACAGGACAATGGGACATTACCCAACTCACCCAACCAACAT
CATGCTTAATCTTAACCTCAGCCATTGCAATAAAACTGGGTCTAGTACCC
TTCCACTTCTGATTCCCAGAAGTACTACAAGGCTCCCCCCTCACCACCGG
ACTTCTCCTATCTACCATCATAAAACTCCCACCAATTACATTACTATACA
TAACCTCCCCCTCACTAAACCCAACTCTCTTAACCACCATGGCCATTTTC
TCAACAGCCCTAGGAGGATGAATAGGCCTCAACCAAACACAAATCCGAAA
AATCCTAGCCTTCTCCTCCATCTCCCACTTGGGATGAATAGTAATTATCA
TCTCCTATAACCCCAAACTCACCCTTCTCAACTTCTACTTATACGCACTA
ATAACTACAACTGTATTCCTTACTATAAACTCAATCAAAGCCCTAAAACT
CTCGACCCTTATAACTGCATGAACCAAAGTACCCTCACTAAACGCAATAC
TACTCCTAACCTTACTCTCACTTGCAGGCCTCCCACCCCTAACAGGGTTC
CTACCTAAATGACTCATTATTCAGGAACTAACCAAACAAGATATAGCCCC
AGCAGCCACAATTATCTCCCTCCTCTCCCTACTAGGATTATTCTTTTATC
TCCGCCTGGCATACTGCACAACAATTACACTCCCCCCCCACACCACAAAT
CACATGAAGCAGTGACACATCAACAAACCAACCCCAATCTCCATCGCCAT
CTTAACCACTA
>AMNH13591_ND2

TCATCAGCCTACTCCTAGGAACTACCATCACAATATCAAGCAACCACTGA
ATCATGGCTTGAATAGGGCTCGAAATCAACACACTAGCCGTCTTGCCACT
GATCTCAAAATCTCATCACCCACGAGCCATCGAAGCGGCTACCAAATACT
TCCTAGTCCAAGCAGCTGCCTCTGCCCTAGTCCTATTCTCCAGCATAACC
AACGCATGACACACAGGACAATGGGACATTACCCAACTCACCCAACCAAC
ATCATGCTTAATCTTAACCTCAGCCATTGCAATAAAACTGGGCCTAGTAC
CCTTCCACTTCTGATTCCCAGAAGTACTACAAGGCTCCCCCCTCACCACC
GGACTTCTCCTATCTACCATCATAAAACTCCCACCAATTACATTACTATA
CATAACCTCCCCCTCACTAAACCCAACTCTCTTAACCACCATGGCCATTT
TCTCAACAGCCCTAGGAGGATGAATAGGCCTCAACCAAACACAAATCCGA
AAAATCCTAGCCTTCTCCTCCATCTCCCACTTGGGATGAATAGTAATTAT
CATCTCCTATAACCCCAAACTCACCCTTCTCAACTTCTACTTATACGCAC
TAATAACTACAACTGTATTCCTTACTATAAACTCAATCAAAGCCCTAAAA
CTCTCGACCCTTATAACTGCATGAACCAAAGTACCCTCACTAAACGCAAT
ACTACTCCTAACCTTACTCTCACTTGCAGGCCTCCCACCCCTAACAGGGT
TCCTACCTAAATGACTCATTATTCAGGAACTAACCAAACAAGATATAGCC
CCAGCAGCCACAATTATCTCCCTCCTCTCCCTACTAGGATTATTCTTTTA
TCTCCGCCTGGCATACTGCACAACAATTACACTCCCCCCCCACACCACAA
ATCACATGAAGCAGTGACACATCAACAAACCAACCCCAATCTCCATCGCC
ATCTTAACCACTA

>AMNH13595_ND2

TACTCCTAGGAACTACCATCACAATATCAAGCAACCACTGAATCATGGCT
TGAATAGGGCTCGAAATCAACACACTAGCCGTCTTGCCACTGATCTCAAA
ATCTCATCACCCACGAGCCATTGAAGCGGCTACCAAATACTTCCTAGTCC
AAGCAGCTGCCTCTGCCCTAGTCCTATTCTCCAGCATAACCAACGCATGA
CACACAGGACAATGGGACATTACCCAACTCACCCAACCAACATCATGCTT
AATCTTAACCTCAGCCATTGCAATAAAACTGGGTCTAGTACCCTTCCACT
TCTGATTCCCAGAAGTACTACAAGGCTCCCCCCTCACCACCGGACTTCTC
CTATCTACCATCATAAAACTCCCACCAATTACATTACTATACATAACCTC
CCCCTCACTAAACCCAACTCTCTTAACCACCATGGCCATTTTCTCAACAG
CCCTAGGAGGATGAATAGGCCTCAACCAAACACAAATCCGAAAAATCCTA
GCCTTCTCCTCCATCTCCCACTTGGGATGAATAGTAATTATCATCTCCTA
TAACCCCAAACTCACCCTTCTCAACTTCTACTTATACGCACTAATAACTA
CAACTGTATTCCTTACTATAAACTCAATCAAAGCCCTAAAACTCTCGACC
CTTATAACTGCATGAACCAAAGTACCCTCACTAAACGCAATACTACTCCT
AACCTTACTCTCACTTGCAGGCCTCCCACCCCTAACAGGGTTCCTACCTA
AATGACTCATTATTCAGGAACTAACCAAACAAGATATAGCCCCAGCAGCC
ACAATTATCTCCCTCCTCTCCCTACTAGGATTATTCTTTTATCTCCGCCT
GGCATACTGCACAACAATTACACTCCCCCCCCACACCACAAATCACATGA
AGCAGTGACACATCAACAAACCAACCCCAATCTCCATCGCCATCTTAACC
ACTA

>AMNH209853_ND2

TCAGCCTACTCCTAGGAACTACCATCACAATATCAAGCAACCACTGAATC
ATGGCTTGAATAGGGCTCGAAATCAACACACTAGCCGTCTTGCCACTGAT
CTCAAAATCTCATCACCCACGAGCCATCGAAGCGGCTACCAAATACTTCC
TAGTCCAAGCAGCTGCCTCTGCCCTAGTCCTATTCTCCAGCATAACCAAC
GCATGACACACAGGACAATGGGACATTACCCAACTCACCCAACCAACATC
ATGCTTAATCTTAACCTCAGCCATTGCAATAAAACTGGGTCTAGTACCCT
TCCACTTCTGATTCCCAGAAGTACTACAAGGCTCCCCCCTCACCACCGGA
CTTCTCCTATCTACCATCATAAAACTCCCACCAATTACATTACTATACAT
AACCTCCCCCTCACTAAACCCAACTCTCTTAACCACCATGGCCATTTTCT
CAACAGCCCTAGGAGGATGAATAGGCCTCAACCAAACACAAATCCGAAAA
ATCCTAGCCTTCTCCTCCATCTCCCACTTGGGATGAATAGTAATTATCAT
CTCCTATAACCCCAAACTCACCCTTCTCAACTTCTACTTATACGCACTAA
TAACTACAACTGTATTCCTTACTATAAACTCAATCAAAGCCCTAAAACTC
TCGACCCTTATAACTGCATGAACCAAAGTACCCTCACTAAACGCAATACT
ACTCCTAACCTTACTCTCACTTGCAGGCCTCCCACCCCTAACAGGGTTCC
TACCTAAATGACTCATTATTCAGGAACTAACCAAACAAGATATAGCCCCA
GCAGCCACAATTATCTCCCTCCTCTCCCTACTAGGATTATTCTTTTATCT
CCGCCTGGCATACTGCACAACAATTACACTCCCCCCCCACACCACAAATC
ACATGAAGCAGTGACACATCAACAAACCAACCCCAATCTCCATCGCCATC
TTAACCACTA

>MACN580_ND2

TCATCAGCCTACTCCTAGGAACTACCATCACAATATCAAGCAACCACTGA
ATCATGGCTTGAATAGGGCTCGAAATCAACACACTAGCCGTCTTGCCACT
GATCTCAAAATCTCATCACCCACGAGCCATCGAAGCGGCTACCAAATACT
TCCTAGTCCAAGCAGCTGCCTCTGCCCTAGTCCTATTCTCCAGCATAACC
AACGCATGACACACAGGACAATGGGACATTACCCAACTCACCCAACCAAC
ATCATGCTTAATCTTAACCTCAGCCATTGCAATGAAACTGGGCCTAGTAC
CCTTCCACTTCTGATTCCCAGAAGTACTACAAGGCTCCCCCCTCACCACC
GGACTTCTCCTATCTACCATCATAAAACTCCCACCAATTACATTACTATA
CATAACCTCCCCCTCACTAAACCCAACTCTCTTAACCACCATGGCCATTT
TCTCAACAGCCCTAGGAGGATGAATAGGCCTCAACCAAACACAAATCCGA
AAAATCCTAGCCTTCTCCTCCATCTCCCACTTGGGATGAATAGTAATTAT
CATCTCCTATAACCCCAAACTCACCCTTCTCAACTTCTACTTATACGCAC
TAATAACTACAACTGTATTCCTTACTATAAACTCAATCAAAGCCCTAAAA
CTCTCGACCCTTATAACTGCATGAACCAAAGTACCCTCACTAAACGCAAT
ACTACTCCTAACCTTACTCTCACTTGCAGGCCTCCCACCCCTAACAGGGT
TCCTACCTAAATGACTCATTATTCAGGAACTAACCAAACAAGATATAGCC
CCAGCAGCCACAATTATCTCCCTCCTCTCCCTACTAGGATTATTCTTTTA
TCTCCGCCTGGCATACTGCACAACAATTACACTCCCCCCCCACACCACAA
ATCACATGAAGCAGTGACACATCAACAAACCAACCCCAATCTCCATCGCC
ATCTTAACCACTA

>MACN581_ND2

TCATCAGCCTACTCCTAGGAACTACCATCACAATATCAAGCAACCACTGA
ATCATGGCTTGAATAGGGCTCGAAATCAACACACTAGCCGTCTTGCCACT
GATCTCAAAATCTCATCACCCACGAGCCATCGAAGCGGCTACCAAATACT
TCCTAGTCCAAGCAGCTGCCTCTGCCCTAGTCCTATTCTCCAGCATAACC
AACGCATGACACACAGGACAATGGGACATTACCCAACTCACCCAACCAAC
ATCATGCTTAATCTTAACCTCAGCCATTGCAATAAAACTGGGTCTAGTAC
CCTTCCACTTCTGATTCCCAGAAGTACTACAAGGCTCCCCCCTCACCACC
GGACTTCTCCTATCTACCATCATAAAACTCCCACCAATTACATTACTATA
CATAACCTCCCCCTCACTAAACCCAACTCTCTTAACCACCATGGCCATTT
TCTCAACAGCCCTAGGAGGATGAATAGGCCTCAACCAAACACAAATCCGA
AAAATCCTAGCCTTCTCCTCCATCTCCCACTTGGGATGAATAGTAATTAT
CATCTCCTATAACCCCAAACTCACCCTTCTCAACTTCTACTTATACGCAC
TAATAACTACAACTGTATTCCTTACTATAAACTCAATCAAAGCCCTAAAA
CTCTCGACCCTTATAACTGCATGAACCAAAGTACCCTCACTAAACGCAAT
ACTACTCCTAACCTTACTCTCACTTGCAGGCCTCCCACCCCTAACAGGGT
TCCTACCTAAATGACTCATTATTCAGGAACTAACCAAACAAGATATAGCC
CCAGCAGCCACAATTATCTCCCTCCTCTCCCTACTAGGATTATTCTTTTA
TCTCCGCCTGGCATACTGCACAACAATTACACTCCCCCCCCACACCACAA
ATCACATGAAGCAGTGACACATCAACAAACCAACCCCAATCTCCATCGCC
ATCTTAACCACTA

>MACN582_ND2

TCATCAGCCTACTCCTAGGAACTACCATCACAATATCAAGCAACCACTGA
ATCATGGCTTGAATAGGGCTCGAAATCAACACACTAGCCGTCTTGCCACT
GATCTCAAAATCTCATCACCCACGAGCCATCGAAGCGGCTACCAAATACT
TCCTAGTCCAAGCAGCTGCCTCTGCCCTAGTCCTATTCTCCAGCATAACC
AACGCATGACACACAGGACAATGGGACATTACCCAACTCACCCAACCAAC
ATCATGCTTAATCTTAACCTCAGCCATTGCAATAAAACTGGGCCTAGTAC
CCTTCCACTTCTGATTCCCAGAAGTACTACAAGGCTCCCCCCTCACCACC
GGACTTCTCCTATCTACCATCATAAAACTCCCACCAATTACATTACTATA
CATAACCTCCCCCTCACTAAACCCAACCCTCTTAACCACCATGGCCATTT
TCTCAACAGCCCTAGGAGGATGAATAGGCCTCAACCAAACACAAATCCGA
AAAATCCTAGCCTTCTCCTCCATCTCCCACTTGGGATGAATAGTAATTAT
CATCTCCTATAACCCCAAACTCACCCTTCTCAACTTCTACTTATACGCAC
TAATAACTACAACTGTATTCCTTACTATAAACTCAATCAAAGCCCTAAAA
CTCTCGACCCTTATAACTGCATGAACCAAAGTACCCTCACTAAACGCAAT
ACTACTCCTAACCTTACTCTCACTTGCAGGCCTCCCACCCCTAACAGGGT
TCCTACCTAAATGACTCATTATTCAGGAACTAACCAAACAAGATATAGCC
CCAGCAGCCACAATTATCTCCCTCCTCTCCCTACTAGGATTATTCTTTTA
TCTCCGCCTGGCATACTGCACAACAATTACACTCCCCCCCCACACCACAA
ATCACATGAAGCAGTGACACATCAACAAACCAACCCCAATCTCCATCGCC
ATCTTAACCACTA

>MACN583_ND2

TCAGCCTACTCCTAGGAACTACCATCACAATATCAAGCAACCACTGAATC
ATGGCTTGAATAGGGCTCGAAATCAACACACTAGCCGTCTTGCCACTGAT
CTCAAAATCTCATCACCCACGAGCCATCGAAGCGGCTACCAAATACTTCC
TAGTCCAAGCAGCTGCCTCTGCCCTAGTCCTATTCTCCAGCATAACCAAC
GCATGACACACAGGACAATGGGACATTACCCAACTCACCCAACCAACATC
ATGCTTAATCTTAACCTCAGCCATTGCAATAAAACTGGGTCTAGTACCCT
TCCACTTCTGATTCCCAGAAGTACTACAAGGCTCCCCCCTCACCACCGGA
CTTCTCCTATCTACCATCATAAAACTCCCACCAATTACATTACTATACAT
AACCTCCCCCTCACTAAACCCAACTCTCTTAACCACCATGGCCATTTTCT
CAACAGCCCTAGGAGGATGAATAGGCCTCAACCAAACACAAATCCGAAAA
ATCCTAGCCTTCTCCTCCATCTCCCACTTGGGATGAATAGTAATTATCAT
CTCCTATAACCCCAAACTCACCCTTCTCAACTTCTACTTATACGCACTAA
TAACTACAACTGTATTCCTTACTATAAACTCAATCAAAGCCCTAAAACTC
TCGACCCTTATAACTGCATGAACCAAAGTACCCTCACTAAACGCAATACT
ACTCCTAACCTTACTCTCACTTGCAGGCCTCCCACCCCTAACAGGGTTCC
TACCTAAATGACTCATTATTCAGGAACTAACCAAACAAGATATAGCCCCA
GCAGCCACAATTATCTCCCTCCTCTCCCTACTAGGATTATTCTTTTATCT
CCGCCTGGCATACTGCACAACAATTACACTCCCCCCCCACACCACAAATC
ACATGAAGCAGTGACACATCAACAAACCAACCCCAATCTCCATCGCCATC
TTAACCACTA

>MACN584_ND2

TCATCAGCCTACTCCTAGGAACTACCATCACAATATCAAGCAACCACTGA
ATCATGGCTTGAATAGGGCTCGAAATCAACACACTAGCCGTCTTGCCACT
GATCTCAAAATCTCATCACCCACGAGCCATCGAAGCGGCTACCAAATACT
TCCTAGTCCAAGCAGCTGCCTCTGCCCTAGTCCTATTCTCCAGCATAACC
AACGCATGACACACAGGACAATGGGACATTACCCAACTCACCCAACCAAC
ATCATGCTTAATCTTAACCTCAGCCATTGCAATAAAACTGGGCCTAGTAC
CCTTCCACTTCTGATTCCCAGAAGTACTACAAGGCTCCCCCCTCACCACC
GGACTTCTCCTATCTACCATCATAAAACTCCCACCAATTACATTACTATA
CATAACCTCCCCCTCACTAAACCCAACTCTCTTAACCACCATGGCCATTT
TCTCAACAGCCCTAGGAGGATGAATAGGCCTCAACCAAACACAAATCCGA
AAAATCCTAGCCTTCTCCTCCATCTCCCACTTGGGATGAATAGTAATTAT
CATCTCCTATAACCCCAAACTCACCCTTCTCAACTTCTACTTATACGCAC
TAATAACTACAACTGTATTCCTTACTATAAACTCAATCAAAGCCCTAAAA
CTCTCGACCCTTATAACTGCATGAACCAAAGTACCCTCACTAAACGCAAT
ACTACTCCTAACCTTACTCTCACTTGCAGGCCTCCCACCCCTAACAGGGT
TCCTACCTAAATGACTCATTATTCAGGAACTAACCAAACAAGATATAGCC
CCAGCAGCCACAATTATCTCCCTCCTCTCCCTACTAGGATTATTCTTTTA
TCTCCGCCTGGCATACTGCACAACAATTACACTCCCCCCCCACACCACAA
ATCACATGAAGCAGTGACACATCAACAAACCAACCCCAATCTCCATCGCC
ATCTTAACCACTA

>MACN588_ND2

TCATCAGCCTACTCCTAGGAACTACCATCACAATATCAAGCAACCACTGA
ATCATGGCTTGAATAGGGCTCGAAATCAACACACTAGCCGTCTTGCCACT
GATCTCAAAATCTCATCACCCACGAGCCATTGAAGCGGCTACCAAATACT
TCCTAGTCCAAGCAGCTGCCTCTGCCCTAGTCCTATTCTCCAGCATAACC
AACGCATGACACACAGGACAATGGGACATTACCCAACTCACCCAACCAAC
ATCATGCTTAATCTTAACCTCAGCCATTGCAATAAAACTGGGTCTAGTAC
CCTTCCACTTCTGATTCCCAGAAGTACTACAAGGCTCCCCCCTCACCACC
GGACTTCTCCTATCTACCATCATAAAACTCCCACCAATTACATTACTATA
CATAACCTCCCCCTCACTAAACCCAACTCTCTTAACCACCATGGCCATTT
TCTCAACAGCCCTAGGAGGATGAATAGGCCTCAACCAAACACAAATCCGA
AAAATCCTAGCCTTCTCCTCCATCTCCCACTTGGGATGAATAGTAATTAT
CATCTCCTATAACCCCAAACTCACCCTTCTCAACTTCTACTTATACGCAC
TAATAACTACAACTGTATTCCTTACTATAAACTCAATCAAAGCCCTAAAA
CTCTCGACCCTTATAACTGCATGAACCAAAGTACCCTCACTAAACGCAAT
ACTACTCCTAACCTTACTCTCACTTGCAGGCCTCCCACCCCTAACAGGGT
TCCTACCTAAATGACTCATTATTCAGGAACTAACCAAACAAGATATAGCC
CCAGCAGCCACAATTATCTCCCTCCTCTCCCTACTAGGATTATTCTTTTA
TCTCCGCCTGGCATACTGCACAACAATTACACTCCCCCCCCACACCACAA
ATCACATGAAGCAGTGACACATCAACAAACCAACCCCAATCTCCATCGCC
ATCTTAACCACTA
>MACN631_ND2

TCAGCCTACTCCTAGGAACTACCATCACAATATCAAGCAACCACTGAATC
ATGGCTTGAATAGGGCTCGAAATCAACACACTAGCCGTCTTGCCACTGAT
CTCAAAATCTCATCACCCACGAGCCATCGAAGCGGCTACCAAATACTTCC
TAGTCCAAGCAGCTGCCTCTGCCCTAGTCCTATTCTCCAGCATAACCAAC
GCATGACACACAGGACAATGGGACATTACCCAACTCACCCAACCAACATC
ATGCTTAATCTTAACCTCAGCCATTGCAATAAAACTGGGCCTAGTACCCT
TCCACTTCTGATTCCCAGAAGTACTACAAGGCTCCCCCCTCACCACCGGA
CTTCTCCTATCTACCATCATAAAACTCCCACCAATTACATTACTATACAT
AACCTCCCCCTCACTAAACCCAACTCTCTTAACCACCATGGCCATTTTCT
CAACAGCCCTAGGAGGATGAATAGGCCTCAACCAAACACAAATCCGAAAA
ATCCTAGCCTTCTCCTCCATCTCCCACTTGGGATGAATAGTAATTATCAT
CTCCTACAACCCCAAACTCACCCTTCTCAACTTCTACTTATACGCACTAA
TAACTACAACTGTATTCCTTACTATAAACTCAATCAAAGCCCTAAAACTC
TCGACCCTTATAACTGCATGAACCAAAGTACCCTCACTAAACGCAATACT
ACTCCTAACCTTACTCTCACTTGCAGGCCTCCCACCCCTAACAGGGTTCC
TACCTAAATGACTCATTATTCAGGAACTAACCAAACAAGATATAGCCCCA
GCAGCCACAATTATCTCCCTCCTCTCCCTACTAGGATTATTCTTTTATCT
CCGCCTGGCATACTGCACAACAATTACACTCCCCCCCCACACCACAAATC
ACATGAAGCAGTGACACATCAACAAACCAACCCCAATCTCCATCGCCATC
TTAACCACTA

>USNM635933_ND2

TCATCAGCCTACTCCTAGGAACTACCATCACAATATCAAGCAACCACTGA
ATCATGGCTTGAATAGGGCTCGAAATCAACACACTAGCCGTCTTGCCACT
GATCTCAAAATCTCATCACCCACGAGCCATCGAAGCGGCTACCAAATACT
TCCTAGTCCAAGCAGCTGCCTCTGCCCTAGTCCTATTCTCCAGCATAACC
AACGCATGACACACAGGACAATGGGACATTACCCAACTCACCCAACCAAC
ATCATGCTTAATCTTAACCTCAGCCATTGCAATAAAACTGGGTCTAGTAC
CCTTCCACTTCTGATTCCCAGAAGTACTACAAGGCTCCCCCCTCACCACC
GGACTTCTCCTATCTACCATCATAAAACTCCCACCAATTACATTACTATA
CATAACCTCCCCCTCACTAAACCCAACTCTCTTAACCACCATGGCCATTT
TCTCAACAGCCCTAGGAGGATGAATAGGCCTCAACCAAACACAAATCCGA
AAAATCCTAGCCTTCTCCTCCATCTCCCACTTGGGATGAATAGTAATTAT
CATCTCCTATAACCCCAAACTCACCCTTCTCAACTTCTACTTATACGCAC
TAATAACTACAACTGTATTCCTTACTATAAACTCAATCAAAACCCTAAAA
CTCTCGACCCTTATAACTGCATGAACCAAAGTACCCTCACTAAACGCAAT
ACTACTCCTAACCTTACTCTCACTTGCAGGCCTCCCACCCCTAACAGGGT
TCCTACCTAAATGACTCATTATTCAGGAACTAACCAAACAAGATATAGCC
CCAGCAGCCACAATTATCTCCCTCCTCTCCCTACTAGGATTATTCTTTTA
TCTCCGCCTGGCATACTGCACAACAATTACACTCCCCCCCCACACCACAA
ATCACATGAAGCAGTGACACATCAACAAACCAACCCCAATCTCCATCGCC
ATCTTAACCACTA

>USNM635934_ND2

TCATCAGCCTACTCCTAGGAACTACCATCACAATATCAAGCAACCACTGA
ATCATGGCTTGAATAGGGCTCGAAATCAACACACTAGCCGTCTTGCCACT
GATCTCAAAATCTCATCACCCACGAGCCATCGAAGCGGCTACCAAATACT
TCCTAGTCCAAGCAGCTGCCTCTGCCCTAGTCCTATTCTCCAGCATAACC
AACGCATGACACACAGGACAATGGGACATTACCCAACTCACCCAACCAAC
ATCATGCTTAATCTTAACCTCAGCCATTGCAATAAAACTGGGTCTAGTAC
CCTTCCACTTCTGATTCCCAGAAGTACTACAAGGCTCCCCCCTCACCACC
GGACTTCTCCTATCTACCATCATAAAACTCCCACCAATTACATTACTATA
CATAACCTCCCCCTCACTAAACCCAACTCTCTTAACCACCATGGCCATTT
TCTCAACAGCCCTAGGAGGATGAATAGGCCTCAACCAAACACAAATCCGA
AAAATCCTAGCCTTCTCCTCCATCTCCCACTTGGGATGAATAGTAATTAT
CATCTCCTATAACCCCAAACTCACCCTTCTCAACTTCTACTTATACGCAC
TAATAACTACAACTGTATTCCTTACTATAAACTCAATCAAAGCCCTAAAA
CTCTCGACCCTTATAACTGCATGAACCAAAGTACCCTCACTAAACGCAAT
ACTACTCCTAACCTTACTCTCACTTGCAGGCCTCCCACCCCTAACAGGGT
TCCTACCTAAATGACTCATTATTCAGGAACTAACCAAACAAGATATAGCC
CCAGCAGCCACAATTATCTCCCTCCTCTCCCTACTAGGATTATTCTTTTA
TCTCCGCCTGGCATACTGCACAACAATTACACTCCCCCCCCACACCACAA
ATCACATGAAGCAGTGACACATCAACAAACCAACCCCAATCTCCATCGCC
ATCTTAACCACTA
>UWBM54550_ND2

CATCAGCCTACTCCTAGGAACTACCATCACAATATCAAGCAACCACTGAA
TCATGGCTTGAATAGGGCTCGAAATCAACACACTAGCCGTCTTGCCACTG
ATCTCAAAATCTCATCACCCACGAGCCATCGAAGCGGCTACCAAATACTT
CCTAGTCCAAGCAGCTGCCTCTGCCCTAGTCCTATTCTCCAGCATAACCA
ACGCATGACACACAGGACAATGGGACATTACCCAACTCACCCAACCAACA
TCATGCTTAATCTTAACCTCAGCCATTGCAATAAAACTGGGTCTAGTACC
CTTCCACTTCTGATTCCCAGAAGTACTACAAGGCTCCCCCCTCACCACCG
GACTTCTCCTATCTACCATCATAAAACTCCCACCAATTACATTACTATAC
ATAACCTCCCCCTCACTAAACCCAACTCTCTTAACCACCATGGCCATTTT
CTCAACAGCCCTAGGAGGATGAATAGGCCTCAACCAAACACAAATCCGAA
AAATCCTAGCCTTCTCCTCCATCTCCCACTTGGGATGAATAGTAATTATC
ATCTCCTATAACCCCAAACTCACCCTTCTCAACTTCTACTTATACGCACT
AATAACTACAACTGTATTCCTTACTATAAACTCAATCAAAGCCCTAAAAC
TCTCGACCCTTATAACTGCATGAACCAAAGTACCCTCACTAAACGCAATA
CTACTCCTAACCTTACTCTCACTTGCAGGCCTCCCACCCCTAACAGGGTT
CCTACCCAAATGACTCATTATTCAGGAACTAACCAAACAAGATATAGCCC
CAGCAGCCACAATTATCTCCCTCCTCTCCCTACTAGGATTATTCTTTTAT
CTCCGCCTGGCATACTGCACAACAATTACACTCCCCCCCCACACCACAAA
TCACATGAAGCAGTGACACATCAACAAACCAACCCCAATCTCCATCGCCA
TCTTAACCACTA

>UWBM54552_ND2

TCATCAGCCTACTCCTAGGAACTACCATCACAATATCAAGCAACCACTGA
ATCATGGCTTGAATAGGGCTCGAAATCAACACACTAGCCGTCTTGCCACT
GATCTCAAAATCTCATCACCCACGAGCCATCGAAGCGGCTACCAAATACT
TCCTAGTCCAAGCAGCTGCCTCTGCCCTAGTCCTATTCTCCAGCATAACC
AACGCATGACACACAGGACAATGGGACATTACCCAACTCACCCAACCAAC
ATCATGCTTAATCTTAACCTCAGCCATTGCAATAAAACTGGGTCTAGTAC
CCTTCCACTTCTGATTCCCAGAAGTACTACAAGGCTCCCCCCTCACCACC
GGACTTCTCCTATCTACCATCATAAAACTCCCACCAATTACATTACTATA
CATAACCTCCCCCTCACTAAACCCAACTCTCTTAACCACCATGGCCATTT
TCTCAACAGCCCTAGGAGGATGAATAGGCCTCAACCAAACACAAATCCGA
AAAATCCTAGCCTTCTCCTCCATCTCCCACTTGGGATGAATAGTAATTAT
CATCTCCTATAACCCCAAACTCACCCTTCTCAACTTCTACTTATACGCAC
TAATAACTACAACTGTATTCCTTACTATAAACTCAATCAAAGCCCTAAAA
CTCTCGACCCTTATAACTGCATGAACCAAAGTACCCTCACTAAACGCAAT
ACTACTCCTAACCTTACTCTCACTTGCAGGCCTCCCACCCCTAACAGGGT
TCCTACCTAAATGACTCATTATTCAGGAACTAACCAAACAAGATATAGCC
CCAGCAGCCACAATTATCTCCCTCCTCTCCCTACTAGGATTATTCTTTTA
TCTCCGCCTGGCATACTGCACAACAATTACACTCCCCCCCCACACCACAA
ATCACATGAAGCAGTGACACATCAACAAACCAACCCCAATCTCCATCGCC
ATCTTAACCACTA

>UWBM54553_ND2

TCATCAGCCTACTCCTAGGAACTACCATCACAATATCAAGCAACCACTGA
ATCATGGCTTGAATAGGGCTCGAAATCAACACACTAGCCGTCTTGCCACT
GATCTCAAAATCTCATCACCCACGAGCCATCGAAGCGGCTACCAAATACT
TCCTAGTCCAAGCAGCTGCCTCTGCCCTAGTCCTATTCTCCAGCATAACC
AACGCATGACACACAGGACAATGGGACATTACCCAACTCACCCAACCAAC
ATCATGCTTAATCTTAACCTCAGCCATTGCAATAAAACTGGGTCTAGTAC
CCTTCCACTTCTGATTCCCAGAAGTACTACAAGGCTCCCCCCTCACCACC
GGACTTCTCCTATCTACCATCATAAAACTCCCACCAATTACATTACTATA
CATAACCTCCCCCTCACTAAACCCAACTCTCTTAACCACCATGGCCATTT
TCTCAACAGCCCTAGGAGGATGAATAGGCCTCAACCAAACACAAATCCGA
AAAATCCTAGCCTTCTCCTCCATCTCCCACTTGGGATGAATAGTAATTAT
CATCTCCTATAACCCCAAACTCACCCTTCTCAACTTCTACTTATACGCAC
TAATAACTACAACTGTATTCCTTACTATAAACTCAATCAAAGCCCTAAAA
CTCTCGACCCTTATAACTGCATGAACCAAAGTACCCTCACTAAACGCAAT
ACTACTCCTAACCTTACTCTCACTTGCAGGCCTCCCACCCCTAACAGGGT
TCCTACCCAAATGACTCATTATTCAGGAACTAACCAAACAAGATATAGCC
CCAGCAGCCACAATTATCTCCCTCCTCTCCCTACTAGGATTATTCTTTTA
TCTCCGCCTGGCATACTGCACAACAATTACACTCCCCCCCCACACCACAA
ATCACATGAAGCAGTGACACATCAACAAACCAACCCCAATCTCCATCGCC
ATCTTAACCACTA

>UWBM54554_ND2

TAGTGGTTAAGATGGCGATGGAGATTGGGGTTGGTTTGTTGATGTGTCAC
TGCTTCATGTGATTTGTGGTGTGGGGGGGGAGTGTAATTGTTGTGCAGTA
TGCCAGGCGGAGATAAAAGAATAATCCTAGTAGGGAGAGGAGGGAGATAA
TTGTGGCTGCTGGGGCTATATCTTGTTTGGTTAGTTCCTGAATAATGAGT
CATTTAGGTAGGAACCCTGTTAGGGGTGGGAGGCCTGCAAGTGAGAGTAA
GGTTAGGAGTAGTATTGCGTTTAGTGAGGGTACTTTGGTTCATGCAGTTA
TAAGGGTCGAGAGTTTTAGGGCTTTGATTGAGTTTATAGTAAGGAATACA
GTTGTAGTTATTAGTGCGTATAAGTAGAAGTTGAGAAGGGTGAGTTTGGG
GTTATAGGAGATGATAATTACTATTCATCCCAAGTGGGAGATGGAGGAGA
AGGCTAGGATTTTTCGGATTTGTGTTTGGTTGAGGCCTATTCATCCTCCT
AGGGCTGTTGAGAAAATGGCCATGGTGGTTAAGAGAGTTGGGTTTAGTGA
GGGGGAAGTTATGTATAGTAATGTAATTGGTGGGAGTTTTATGATGGTAG
ATAGGAGAAGTCCGGTGGTGAGGGGGGAGCCTTGTAGTACTTCTGGGAAT
CAGAAGTGGAAGGGTACTAGGCCCAGTTTTATTGCAATGGCTGAGGTTAA
GATTAAGCATGATGTTGGTTGGGTGAGTTGGGTAATGTCCCATTGTCCTG
TGTGTCATGCGTTGGTTATGCTGGAGAATAGGACTAGGGCAGAGGCAGCT
GCTTGGACTAGGAAGTATTTGGTAGCCGCTTCGATGGCTCGTGGGTGATG
AGATTTTGAGATCAGTGGCAAGACGGCTAGTGTGTTGATTTCGAGCCCTA
TTCAAGCCATGATTCAGTGGTTGCTTGATATTGTGATGGTAGTTCCTAGG
AGTAGGCTGATGA

>UWBM54555_ND2

TCATCAGCCTACTCCTAGGAACTACCATCACAATATCAAGCAACCACTGA
ATCATGGCTTGAATAGGGCTCGAAATCAACACACTAGCCGTCTTGCCACT
GATCTCAAAATCTCATCACCCACGAGCCATCGAAGCGGCTACCAAATACT
TCCTAGTCCAAGCAGCTGCCTCTGCCCTAGTCCTATTCTCCAGCATAACC
AACGCATGACACACAGGACAATGGGACATTACCCAACTCACCCAACCAAC
ATCATGCTTAATCTTAACCTCAGCCATTGCAATAAAACTGGGCCTAGTAC
CCTTCCACTTCTGATTCCCAGAAGTACTACAAGGCTCCCCCCTCACCACC
GGACTTCTCCTATCTACCATCATAAAACTCCCACCAATTACATTACTATA
CATAACTTCCCCCTCACTAAACCCAACTCTCTTAACCACCATGGCCATTT
TCTCAACAGCCCTAGGAGGATGAATAGGCCTCAACCAAACACAAATCCGA
AAAATCCTAGCCTTCTCCTCCATCTCCCACTTGGGATGAATAGTAATTAT
CATCTCCTATAACCCCAAACTCACCCTTCTCAACTTCTACTTATACGCAC
TAATAACTACAACTGTATTCCTTACTATAAACTCAATCAAAGCCCTAAAA
CTCTCGACCCTTATAACTGCATGAACCAAAGTACCCTCACTAAACGCAAT
ACTACTCCTAACCTTACTCTCACTTGCAGGCCTCCCACCCCTAACAGGGT
TCCTACCTAAATGACTCATTATTCAGGAACTAACCAAACAAGATATAGCC
CCAGCAGCCACAATTATCTCCCTCCTCTCCCTACTAGGATTATTCTTTTA
TCTCCGCCTGGCATACTGCACAACAATTACACTCCCCCCCCACACCACAA
ATCACATGAAGCAGTGACACATCAACAAACCAACCCCAATCTCCATCGCC
ATCTTAACCACTA

>Accalcaratus61430_nd2
ATGAACCCCCAAGCAAAACTGATTTTCATCATCAGCCTACTCCTAGGAACTACCATCACA
ATATCAAGCAACCACTGAATCATGGCTTGAATAGGGCTCGAAATCAACACACTAGCCGTC
TTGCCACTGATCTCAAAATCTCATCACCCACGAGCCATCGAAGCGGCTACCAAATACTTC
CTAGTCCAAGCAGCTGCCTCTGCCCTAGTCCTATTCTCCAGCATAACCAACGCATGACAC
ACAGGACAATGGGACATTACCCAACTCACCCAACCAACATCATGCTTAATCTTAACCTCA
GCCATTGCAATAAAACTGGGCCTAGTACCCTTCCACTTCTGATTCCCAGAAGTACTACAA
GGCTCCCCCCTCACCACCGGACTTCTCCTATCCACCATCATAAAACTCCCACCAATTACA
TTACTATACATAACCTCCCCCTCACTAAACCCAACTCTCTTAACCACCATGGCCATTTTC
TCAACAGCCCTAGGAGGATGAATAGGCCTCAACCAAACACAAATCCGAAAAATCCTAGCC
TTCTCCTCCATCTCCCACTTGGGATGAATAGTAATTATCATCTCCTATAACCCCAAACTC
ACCCTTCTCAACTTCTACTTATACGCACTAATAACTACAACTGTATTCCTTACTATAAAC
TCAATCAAAGCCCTAAAACTCTCGACCCTTATAACTGCATGAACCAAAGTACCCTCACTA
AACGCAATACTACTCCTAACCTTACTCTCACTTGCAGGCCTCCCACCCCTAACAGGGTTC
CTACCTAAATGACTCATTATTCAGGAACTAACCAAACAAGATATAGCCCCAGCAGCCACA
ATTATCTCCCTCCTCTCCCTACTAGGATTATTCTTTTATCTCCGCCTGGCATACTGCACA
ACAATTACACTCCCCCCCCACACCACAAATCACATGAAGCAGTGACACATCAACAAACCA
ACCCCAATCTCCATCGCCATCTTAACCACTATATCCATTACCCTACTGCCAGTCGCCCCC
ATAATCCTCACCATCATCTAA
>LSU61431
TAGGAACTACCATCACAATATCAAGCAACCACTGAATCATGGCTTGAATAGGGCTCGAAA
TCAACACACTAGCCGTCTTGCCACTGATCTCAAAATCTCATCACCCACGAGCCATCGAAG
CGGCTACCAAATACTTCCTAGTCCAAGCAGCTGCCTCTGCCCTAGTCCTATTCTCCAGCA
TAACCAACGCATGACACACAGGACAATGGGACATTACCCAACTCACCCAACCAACATCAT
GCTTAATCTTAACCTCAGCCATTGCAATAAAACTGGGCCTAGTACCCTTCCACTTCTGAT
TCCCAGAAGTACTACAAGGCTCCCCCCTCACCACCGGACTTCTCCTATCCACCATCATAA
AACTCCCACCAATTACATTACTATACATAACCTCCCCCTCACTAAACCCAACTCTCTTAA
CCACCATGGCCATTTTCTCAACAGCCCTAGGAGGATGAATAGGCCTCAACCAAACACAAA
TCCAAAAAATCCTAGCCTTCTCCTCCATCTCCCACTTGGGATGAATAGTAATTATCATCT
CCTATAACCCCAAACTCACCCTTCTCAACTTCTACTTATACGCACTAATAACTACAACTG
TATTCCTTACTATAAACTCAATCAAAGCCCTAAAACTCTCGACCCTTATAACTGCATGAA
CCAAAGTACCCTCACTAAACGCAATACTACTCCTAACCTTACTCTCACTTGCAGGCCTCC
CACCCCTAACAGGGTTCCTACCTAAATGACTCATTATTCAGGAACTAACCAAACAAGATA
TAGCCCCAGCAGCCACAATTATCTCCCTCCTCTCCCTACTAGGATTATTCTTTTATCTCC
GCCTGGCATACTGCACAACAATTACACTCCCCCCCCACACCACAAATCACATGAAGCAGT
GACACATCAACAAACCAACCCCAATCTCCATCGCCATCTTAACCACTATATCCCTTACCC
TACTGCCAGTCGCCCCCATAATCCTCACCATCATCTAAGAAGCTTAGGA
>Accorrendera630116_nd2
ATGAACCCCCAAGCAAAACTGATTTTCATCATCAGCCTACTCCTAGGAACTACCATCACA
ATATCAAGCAACCACTGAATCATGGCTTGAATAGGGCTCGAAATCAACACACTAGCCGTC
TTGCCACTGATCTCAAAATCTCATCACCCACGAGCCATCGAAGCGGCTACCAAATACTTC
CTAGTCCAAGCAGCTGCCTCTACCCTAGTCCTATTCTCCAGCATAACCAACGCATGACAC
ACAGGACAATGAGACATTACCCAACTCACCCAACCAACATCATGCTTAATCTTAACCTCA
GCCATTGCAATAAAACTGGGCCTAGTACCCTTCCACTTCTGATTCCCAGAAGTACTACAA
GGCTCCCCCCTCACCACCGGACTTCTCCTATCTACCATCATAAAACTCCCACCAATTACA
TTACTATACATAACCTCCCCCTCACTAAACCCAACTCTCTTAACCACCATGGCCATTTTC
TCAACAGCCCTAGGAGGATGAATAGGCCTCAACCAAACACAAATCCGAAAAATCCTAGCC
TTCTCCTCCATCTCCCACTTGGGATGAATAGTAATTATCATCTCCTACAACCCCAAACTC
ACCCTTCTCAACTTCTACTTATACGCACTAATAACTACAACTGTATTCCTTACTATAAAC
TCAATCAAAGCCCTAAAACTCTCGACCCTTATAACTGCATGAACCAAAGTACCCTCACTA
AACGCAATACTACTCCTAACCTTACTCTCACTTGCAGGCCTCCCACCCCTAACAGGGTTC
CTACCTAAATGACTCATTATTCAGGAACTAACCAAACAAGATATAGCCCCAGCAGCCACA
ATTATCTCCCTCCTCTCCCTACTAGGATTATTCTTTTATCTCCGCCTGGCATACTGCACA
ACAATTACACTCCCCCCCCACACCACAAATCACATGAAGCAGTGACACATCAACAAACCA
ACCCCAATCTCCATCGCCATCTTAACCACTATATCCATTACCCTACTGCCAGTCGCTCCC
ATAATCCTCACCATCATCTAA
>AccatamarcaeUWBM54511_nd2
ATGAACCCCCAAGCAAAACTGATTTTCATCATCAGCCTACTCCTAGGAACTACCATCACA
ATATCAAGCAACCACTGAATCATGGCTTGAATAGGGCTCGAAATCAACACACTAGCCGTC
TTGCCACTGATCTCAAAATCTCACCACCCACGAGCCATCGAAGCGGCTACCAAATACTTC
CTAGTCCAAGCAGCTGCCTCTGCCCTAGTCCTATTCTCCAGCATAACCAACGCATGACAC
ACAGGACAATGGGACATTACCCAACTCACCCAACCAACATCATGCTTAATCTTAACCTCA
GCCATTGCAATAAAACTGGGCCTAGTACCCTTCCACTTCTGATTCCCAGAAGTACTACAA
GGCTCCCCCCTCACCACCGGACTTCTCCTATCCACCATCATAAAACTCCCACCAATTACA
TTACTATACATAACCTCCCCCTCACTAAACCCAACTCTCTTAACCACCATGGCCATTTTC
TCAACAGCCCTAGGAGGATGAATAGGCCTCAACCAAACACAAATCCGAAAAATCCTAGCC
TTCTCCTCCATCTCCCACTTGGGATGAATAGTAATTATCATCTCCTATAACCCCAAACTC
ACCCTTCTCAACTTCTACTTATACGCACTAATAACTACAACTGTATTCCTTACTATAAAC
TCAATCAAAGCCCTAAAACTCTCGACCCTTATAACTGCATGAACCAAAGTACCCTCACTA
AACGCAATACTACTCCTAACCTTACTCTCACTTGCAGGCCTCCCACCCCTAACAGGGTTC
CTACCTAAATGACTCATTATTCAGGAACTAACCAAACAAGATATAGCCCCAGCAGCCACA
ATTATCTCCCTCCTCTCCCTACTAGGATTATTCTTTTATCTCCGCCTGGCATACTGCACA
ACAATTACACTCCCCCCCCACACCACAAATCACATGAAACAGTGACACATCAACAAACCA
ACCCCAATCTCCATCGCCATCTTAACCACTATATCCATTACCCTACTGCCAGTCGCCCCC
ATAATCCTCACCATCATCTAA
>AcchilensisAMNH13589_nd2
ATGAACCCCCAAGCAAAACTGATTTTCATCATCAGCCTACTCCTAGGAACTACCATCACA
ATATCAAGCAACCACTGAATCATGGCTTGAATAGGGCTCGAAATCAACACACTAGCCGTC
TTGCCACTGATCTCAAAATCTCATCACCCACGAGCCATCGAAGCGGCTACCAAATACTTC
CTAGTCCAAGCAGCTGCCTCTGCCCTAGTCCTATTCTCCAGCATAACCAACGCATGACAC
ACAGGACAATGGGACATTACCCAACTCACCCAACCAACATCATGCTTAATCTTAACCTCA
GCCATTGCAATAAAACTGGGCCTAGTACCCTTCCACTTCTGATTCCCAGAAGTACTACAA
GGCTCCCCCCTCACCACCGGACTTCTCCTATCTACCATCATAAAACTCCCACCAATTACA
TTACTATACATAACCTCCCCCTCACTAAACCCAACCCTCTTAACCACCATGGCCATTTTC
TCAACAGCCCTAGGAGGATGAATAGGCCTCAACCAAACACAAATCCGAAAAATCCTAGCC
TTCTCCTCCATCTCCCACTTGGGATGAATAGTAATTATCATCTCCTATAACCCCAAACTC
ACCCTTCTCAACTTCTACTTATACGCACTAATAACTACAACTGTATTCCTTACTATAAAC
TCAATCAAAGCCCTAAAACTCTCGACCCTTATAACTGCATGAACCAAAGTACCCTCACTA
AACGCAATACTACTCCTAACCTTACTCTCACTTGCAGGCCTCCCACCCCTAACAGGGTTC
CTACCTAAATGACTCATTATTCAGGAACTAACCAAACAAGATATAGCCCCAGCAGCCACA
ATTATCTCCCTCCTCTCCCTACTAGGATTATTCTTTTATCTCCGCCTGGCATACTGCACA
ACAATTACACTCCCCCCCCACACCACAAATCACATGAAGCAGTGACACATCAACAAACCA
ACCCCAATCTCCATCGCCATCTTAACCACTATATCCATTACCCTACTGCCAGTCGCTCCC
ATAATCCTCACCATCATCTAA
>AcgrayiFALK1_nd2
ATGAACCCCCAAGCAAAACTGATTTTCATCATCAGCCTACTCCTAGGAACTACCATCACA
ATATCAAGCAACCACTGAATCATGGCTTGAATAGGGCTCGAAATCAACACACTAGCCGTC
TTGCCACTGATCTCAAAATCTCATCACCCACGAGCCATCGAAGCGGCTACCAAATACTTC
CTAGTCCAAGCAGCTGCCTCTGCCCTAGTCCTATTCTCCAGCATAACCAACGCATGACAC
ACAGGACAATGGGACATTACCCAACTCACCCAACCAACATCATGCTTAATCTTAACCTCA
GCCATTGCAATAAAACTGGGCCTAGTACCCTTCCACTTCTGATTCCCAGAAGTACTACAA
GGCTCCCCCCTCACCACCGGACTTCTCCTATCTACCATCATAAAACTCCCACCAATTACA
TTACTATACATAACCTCCCCCTCACTAAACCCAACTCTCTTAACCACCATGGCCATTTTC
TCAACAGCCCTAGGAGGATGAATAGGCCTCAACCAAACACAAATCCGAAAAATCCTAGCC
TTCTCCTCCATCTCCCACTTGGGATGAATAGTAATTATCATCTCCTATAACCCCAAACTC
ACCCTTCTCAACTTCTACTTATACGCACTAATAACTACAACTGTATTCCTTACTATAAAC
TCAATCAAAGCCCTAAAACTCTCGACCCTTATAACTGCATGAACCAAAGTACCCTCACTA
AACGCAATACTACTCCTAACCTTACTCTCACTTGCAGGCCTCCCACCCCTAACAGGGTTC
CTACCTAAATGACTCATTATTCAGGAACTAACCAAACAAGATATAGCCCCAGCAGCCACA
ATTATCTCCCTCCTCTCCCTACTAGGATTATTCTTTTATCTCCGCCTGGCATACTGCACA
ACAATTACACTCCCCCCCCACACCACAAATCACATGAAGCAGTGACACATCAACAAACCA
ACCCCAATCTCCATCGCCATCTTAACCACTATATCCATTACCCTACTGCCAGTCGCTCCC
ATAATCCTCACCATCATCTAA
>BAS1
TCATCAGCCTACTCCTAGGAACTACCATCACAATATCAAGCAACCACTGAATCATGGCTT
GAATAGGGCTCGAAATCAACACACTAGCCGTCTTGCCGCTGATCTCAAAATCTCATCACC
CACGAGCCATCGAAGCGGCTACCAAATACTTCCTAGTCCAAGCAGCTGCCTCTGCCCTAG
TCCTATTCTCCAGCATAACCAACGCATGACACACAGGACAATGGGACATTACCCAACTCA
CCCAACCAACATCATGCTTAATCTTAACCTCAGCCATTGCAATAAAACTGGGTCTAGTAC
CCTTCCACTTCTGATTCCCAGAAGTACTACAAGGCTCCCCCCTCACCACCGGACTTCTCC
TATCTACCATCATAAAACTCCCACCAATTACATTACTATACATAACCTCCCCCTCACTAA
ACCCAACTCTCTTAACCACCATGGCCATTTTCTCAACAGCCCTAGGAGGATGAATAGGCC
TCAACCAAACACAAATCCGAAAAATCCTAGCCTTCTCCTCCATCTCCCACTTGGGATGAA
TAGTAATTATCATCTCCTATAACCCCAAACTCACCCTTCTCAACTTCTACTTATACGCAC
TAATAACTACAACTGTATTCCTTACTATAAACTCAATCAAAGCCCTAAAACTCTCGACCC
TTATAACTGCATGAACCAAAGTACCCTCACTAAACGCAATACTACTCCTAACCTTACTCT
CACTTGCAGGCCTCCCACCCCTAACAGGGTTCCTACCTAAATGACTCATTATTCAGGAAC
TAACCAAACAAGATATAGCCCCAGCAGCCACAATTATCTCCCTCCTCTCCCTACTAGGAT
TATTCTTTTATCTCCGCCTGGCATACTGCACAACAATTACACTCCCCCCCCACACCACAA
ATCACATGAAGCAGTGACACATCAACAAACCAACCCCAATCTCCATCGCCATCTTAACCA
CTATATCCATTACCCTACTGCCAGTCGCTCCCATAATCCTCACCATCATTTAAGAAGCTT
AGGATCCCCAAACGAGGCCTTCCA
>BAS2
TGATTTTCATCATCAGCCTACTCCTAGGAACTACCATCACAATATCAAGCAACCACTGAA
TCATGGCTTGAATAGGGCTCGAAATCAACACACTAGCCGTCTTGCCGCTGATCTCAAAAT
CTCATCACCCACGAGCCATCGAAGCGGCTACCAAATACTTCCTAGTCCAAGCAGCTGCCT
CTGCCCTAGTCCTATTCTCCAGCATAACCAACGCATGACACACAGGACAATGGGACATTA
CCCAACTCACCCAACCAACATCATGCTTAATCTTAACCTCAGCCATTGCAATAAAACTGG
GTCTAGTACCCTTCCACTTCTGATTCCCAGAAGTACTACAAGGCTCCCCCCTCACCACCG
GACTTCTCCTATCTACCATCATAAAACTCCCACCAATTACATTACTATACATAACCTCCC
CCTCACTAAACCCAACTCTCTTAACCACCATGGCCATTTTCTCAACAGCCCTAGGAGGAT
GAATAGGCCTCAACCAAACACAAATCCGAAAAATCCTAGCCTTCTCCTCCATCTCCCACT
TGGGATGAATAGTAATTATCATCTCCTATAACCCCAAACTCACCCTTCTCAACTTCTACT
TATACGCACTAATAACTACAACTGTATTCCTTACTATAAACTCAATCAAAGCCCTAAAAC
TCTCGACCCTTATAACTGCATGAACCAAAGTACCCTCACTAAACGCAATACTACTCCTAA
CCTTACTCTCACTTGCAGGCCTCCCACCCCTAACAGGGTTCCTACCTAAATGACTCATTA
TTCAGGAACTAACCAAACAAGATATAGCCCCAGCAGCCACAATTATCTCCCTCCTCTCCC
TACTAGGATTATTCTTTTATCTCCGCCTGGCATACTGCACAACAATTACACTCCCCCCCC
ACACCACAAATCACATGAAGCAGTGACACATCAACAAACCAACCCCAATCTCCATCGCCA
TCTTAACCACTATATCCATTACCCTACTGCCAGTCGCTCCCA
>BAS3
ATTTTCATCATCAGCCTACTCCTAGGAACTACCATCACAATATCAAGCAACCACTGAATC
ATGGCTTGAATAGGGCTCGAAATCAACACACTAGCCGTCTTGCCGCTGATCTCAAAATCT
CATCACCCACGAGCCATCGAAGCGGCTACCAAATACTTCCTAGTCCAAGCAGCTGCCTCT
GCCCTAGTCCTATTCTCCAGCATAACCAACGCATGACACACAGGACAATGGGACATTACC
CAACTCACCCAACCAACATCATGCTTAATCTTAACCTCAGCCATTGCAATAAAACTGGGT
CTAGTACCCTTCCACTTCTGATTCCCAGAAGTACTACAAGGCTCCCCCCTCACCACCGGA
CTTCTCCTATCTACCATCATAAAACTCCCACCAATTACATTACTATACATAACCTCCCCC
TCACTAAACCCAACTCTCTTAACCACCATGGCCATTTTCTCAACAGCCCTAGGAGGATGA
ATAGGCCTCAACCAAACACAAATCCGAAAAATCCTAGCCTTCTCCTCCATCTCCCACTTG
GGATGAATAGTAATTATCATCTCCTATAACCCCAAACTCACCCTTCTCAACTTCTACTTA
TACGCACTAATAACTACAACTGTATTCCTTACTATAAACTCAATCAAAGCCCTAAAACTC
TCGACCCTTATAACTGCATGAACCAAAGTACCCTCACTAAACGCAATACTACTCCTAACC
TTACTCTCACTTGCAGGCCTCCCACCCCTAACAGGGTTCCTACCTAAATGACTCATTATT
CAGGAACTAACCAAACAAGATATAGCCCCAGCAGCCACAATTATCTCCCTCCTCTCCCTA
CTAGGATTATTCTTTTATCTCCGCCTGGCATACTGCACAACAATTACACTCCCCCCCCAC
ACCACAAATCACATGAAGCAGTGACACATCAACAAACCAACCCCAATCTCCATCGCCATC
TTAACCACTATATCCATTACCCTACTGCCAGTCGCTCCCATAATCCTCACCATCATTTAA
GAAGCTTAGGATCCCCCAACC
>BAS4
ATTTTCATCATCAGCCTACTCCTAGGAACTACCATCACAATATCAAGCAACCACTGAATC
ATGGCTTGAATAGGGCTCGAAATCAACACACTAGCCGTCTTGCCGCTGATCTCAAAATCT
CATCACCCACGAGCCATCGAAGCGGCTACCAAATACTTCCTAGTCCAAGCAGCTGCCTCT
GCCCTAGTCCTATTCTCCAGCATAACCAACGCATGACACACAGGACAATGGGACATTACC
CAACTCACCCAACCAACATCATGCTTAATCTTAACCTCAGCCATTGCAATAAAACTGGGT
CTAGTACCCTTCCACTTCTGATTCCCAGAAGTACTACAAGGCTCCCCCCTCACCACCGGA
CTTCTCCTATCTACCATCATAAAACTCCCACCAATTACATTACTATACATAACCTCCCCC
TCACTAAACCCAACTCTCTTAACCACCATGGCCATTTTCTCAACAGCCCTAGGAGGATGA
ATAGGCCTCAACCAAACACAAATCCGAAAAATCCTAGCCTTCTCCTCCATCTCCCACTTG
GGATGAATAGTAATTATCATCTCCTATAACCCCAAACTCACCCTTCTCAACTTCTACTTA
TACGCACTAATAACTACAACTGTATTCCTTACTATAAACTCAATCAAAGCCCTAAAACTC
TCGACCCTTATAACTGCATGAACCAAAGTACCCTCACTAAACGCAATACTACTCCTAACC
TTACTCTCACTTGCAGGCCTCCCACCCCTAACAGGGTTCCTACCTAAATGACTCATTATT
CAGGAACTAACCAACAAGATATAGCCCCAGCAGCCACAATTATCTCCCTCCTCTCCCTAC
TAGGATTATTCTTTTATCTCCGCCTGGCATACTGCACAACAATTACACTCCCCCCCCACA
CCACAAATCACATGAAGCAGTGACCCATCAACAAACCAAACCCAATCTCCATCGCCATCT
TAC
>AnattereriKU3604_nd2
ATGAACCCCCAAGCAAAACTGATCTTCATCATCAGCCTACTCCTAGGAACTACCATCACA
ATATCAAGCAACCACTGAATCATAGCTTGAATAGGGCTCGAAATTAACACACTAGCCATT
CTACCACTAATCTCAAAATCTCATCACCCACGAGCCATCGAAGCAGCCACCAAATACTTC
CTAGTCCAAGCAGCCGCCTCCACCCTAGTCCTATTCTCCAGCATAACCAACGCATGGCAC
ACAGGGCAATGGGATATCACCCAACTCACCCAACCAACATCATGCTTAATCTTAACCTCA
GCTATTGCAATAAAACTGGGCCTAGTACCTTTCCACTTCTGATTTCCAGAAGTACTACAA
GGCTCCCCCCTCACTACCGGACTTCTCCTATCTACCATCATAAAACTCCCACCAATCACA
CTACTATACATAACCTCCCCCTCACTAAACCCAACTCTCTTAACCATCATAGCCATTTTT
TCTACAGCTTTAGGAGGGTGAATAGGCCTCAACCAAACACAAATCCGAAAAATCCTAGCT
TTCTCTTCCATTTCCCACTTGGGATGAATAGCAATTATCATCTCTTATAACCCCAAACTC
ACCCTCCTCAACTTCTACCTATACGCACTAATAACTACAACTGTGTTCCTTACTATAAAT
TCAATCAATACCCTAAAACTTTCAACCCTGATAACTGCATGAACCAAAGTACCCTCACTA
AACGCAATACTACTCCTAACCTTACTCTCACTTGCAGGCCTCCCACCCCTAACAGGATTT
CTACCCAAATGACTCATTATTCAAGAACTAACCAAACAAGATATAGCCCCAGCAGCTACA
ATTATCTCCCTCCTTTCCCTACTGGGACTATTCTTTTACCTCCGCCTGGCATACTGCACA
ACAATCACGCTCCCCCCACATACCACAAATCACATGAAGCAGTGGCACATCAACAAACCA
ACCCCAATCTCCATCGCCATCTTAACCACTATGTCTATCGCCCTATTGCCAGTCGCCCCC
ATAATCTTCACCATCATCTAA
