# Supplementary material for: First steps towards assessing the evolutionary history and phylogeography of a widely distributed Neotropical grassland bird (Motacillidae: Anthus correndera)
Source: PeerJ. 2018 Nov 21;6:e5886. doi: 10.7717/peerj.5886 (PMC6252069; doi:10.7717/peerj.5886)
Supplement: Supplemental Information 3 [file peerj-06-5886-s012.txt]

>Acc014 [Anthus correndera chilensis] [voucher Acc014] aconitase 1 (ACOI) gene, intron 9
CAAATTGTCTGTTTTTCACAGAAAACTGAGAGTAGTCAAGGGATTCCTTG
TCCTTTGCTTTGGTCTGCACAGCTGTCTTGTTTTAAGGCCAAGTGGAATG
AGACAGCTGACTCTTCAGGTGTGAAAACTTGGATGTAGGTGTAGATTGGC
TCTCAGTTGACCTCCAGCTGGTGCAGATTCTTCAGTTTGTTTGATGGAGC
TTTGAGAAGTCCTTTCAGACTGAAGGATACTCTGAATTTTAGCTATGGAG
ATAATGTGGATGTTGTGTGTTTAAGTCCTGTTTGCAGTTTTTTTCTGTTC
AGTCAGTTATTTTACTGTGTGAGTCAGGACCCTTAGAAGCCCTCAGTGGC
AACCACAGAGCGCACAGTTAATTTTCTGTGCAAGAAAATTAAGATCATAC
TCTGTGTCCAGGAAAGTCAAGAATATTCCTGGTTTTCTCTACTGTAAAAT
TTTATCTTGTAACTTGTGTTTGGGTCTGCATGATTATTCAAAAATCTTAG
TAGATTTGGAAGGATGTTGCATATTATGGAAACAAAGTTGGAAAAAGTTT
GTATCAGTTGCAGTATTTCTTCACATCATTTTTAACCTGCTTCTGCCACT
TGAAAAGACAAATTAAAAACAATTTATAATGCTTATATGCTTTAGTTACA
TTGGGTCTTTCAGTAACTTTAGTGCTTTTGATAGCCATACCTGTGAGTTG
ACAGTGTCTAAAATTAGAAGTGTTCCTTTTCTTCTGCTCTTCCCATTCTC
GTGTGTCTTCAATAGTTTCTGCAAATAATGATGTGCAGACTTAGCATTGA
TTCAACAGCAGAGGTAAGCATACCTGTGGCTTACTTGGCTTCAGCTTATC
CAGCAGTGCCAACCACTCTCTGTTTGTCTTACTTGAACAG
>Acc022 [Anthus correndera chilensis] [voucher Acc022] aconitase 1 (ACOI) gene, intron 9
AGTTACTGAAAGACCCAATGTAACTAAAGCATATAAGCATTATAAATTGT
TTTTAATTTGTCTTTTCAAGTGGCAGAAGCAGGTTAAAAATGATGTGAAG
AAATACTGCAACTGATACAAACTTTTTCCAACTTTGTTTCCATAATATGC
AACATCCTTCCAAATCTACTAAGATTTTTGAATAATCATGCAGACCCAAA
CACAAGTTACAAGATAAAATTTTACAGTAGAGAAAACCAGGAATATTCTT
GACTTTCCTGGACACAGAGTATGATCTTAATTTTCTTGCACAGAAAATTA
ACTGTGCGCTCTGTGGTTGCCACTGAGGGCTTCTAAGGGTCCTGACTCAC
ACAGTAAAATAACTGACTGAACAGAAAAAAACTGCAAACAGGACTTAAAC
ACACAACATCCACATTATCTCCATAGCTAAAATTCAGAGTATCCTTCAGT
CTGAAAGGACTTCTCAAAGCTCCATCAAACAAACTGAAGAATCTGCACCA
GCTGGAGGTCAACTGAGAGCCAATCTACACCTACATCCAAGTTTTCACAC
CTGAAGAGTCAGCTGTCTCATTCCACTTGGCCTTAAAACAAGACAGCTGT
GCAGACCAAAGCAAAGGACAAGGAATCCCTTGACTACTCTCAGTTTTCTG
TGAAAAACAGACAATTTTCGCAATAAAATAGGACAGGGCATTAAACAAGG
AGCCAGAAAACAGAGTAGTTTCTAACCTGCGTGAAGTCCGGATCCTGAGA
AGA
>Acc028 [Anthus correndera chilensis] [voucher Acc028] aconitase 1 (ACOI) gene, intron 9
CACGCAGGTTAGAAACTACTCTGTTTTCTGGCTCCTTGTTTAATGCCCTG
TCCTATTTTATTGCGAAAATTGTCTGTTTTTCACAGAAAACTGAGAGTAG
TCAAGGGATTCCTTGTCCTTTGCTTTGGTCTGCACAGCTGTCTTGTTTTA
AGGCCAAGTGGAATGAGACAGCTGACTCTTCAGGTGTGAAAACTTGGATG
TAGGTGTAGATTGGCTCTCAGTTGACCTCCAGCTGGTGCAGATTCTTCAG
TTTGTTTGATGGAGCTTTGAGAAGTCCTTTCAGACTGAAGGATACTCTGA
ATTTTAGCTATGGAGATAATGTGGATGTTGTGTGTTTAAGTCCTGTTTGC
AGTTTTTTTCTGTTCAGTCAGTTATTTTACTGTGTGAGTCAGGACCCTTA
GAAGCCCTCAGTGGCAACCACAGAGCGCACAGTTAATTTTCTGTGCAAGA
AAATTAAGATCATACTCTGTGTCCAGGAAAGTCAAGAATATTCCTGGTTT
TCTCTACTGTAAAATTTTATCTTGTAACTTGTGTTTGGGTCTGCATGATT
ATTCAAAAATCTTAGTAGATTTGGAAGGATGTTGCATATTATGGAAACAA
AGTTGGAAAAAGTTTGTATCAGTTGCAGTATTTCTTCACATCATTTTTAA
CCTGCTTCTGCCACTTGAAAAGACAAATTAAAAACAATTTATAATGCTTA
TATGCTTTAGTTACATTGGGTCTTTCAGTAACTTTAGTGCTTTTGATAGC
CATACCTGTGAGTTGACAGTGTCTAAAATTAGAAGTGTTCCTTTTCTTCT
GCTCTTCCCATTCTCGTGTGTCTTCAATAGTTTCTGCAAATAATGATGTG
CAGACTTAGCATTGATTCAACAGCAGAGGTAAGCATACCTGTGGCTTACT
TGGCTTCAGCTTATCCAGCAGTGCCCACCACTCTCTGGTTGTCTTACTTG
AACA
>Acc036 [Anthus correndera chilensis] [voucher Acc036] aconitase 1 (ACOI) gene, intron 9
TTTCTGGCTCCTTGTTTAATGCCCTGTCCTATTTTATTGCGAAAATTGTC
TGTTTTTCACAGAAAACTGAGAGTAGTCAAGGGATTCCTTGTCCTTTGCT
TTGGTCTGCACAGCTGTCTTGTTTTAAGGCCAAGTGGAATGAGACAGCTG
ACTCTTCAGGTGTGAAAACTTGGATGTAGGTGTAGATTGGCTCTCAGTTG
ACCTCCAGCTGGTGCAGATTCTTCAGTTTGTTTGATGGAGCTTTGAGAAG
TCCTTTCAGACTGAAGGATACTCTGAATTTTAGCTATGGAGATAATGTGG
ATGTTGTGTGTTTAAGTCCTGTTTGCAGTTTTTTTCTGTTCAGTCAGTTA
TTTTACTGTGTGAGTCAGGACCCTTAGAAGCCCTCAGTGGCAACCACAGA
GCGCACAGTTAATTTTCTGTGCAAGAAAATTAAGATCATACTCTGTGTCC
AGGAAAGTCAAGAATATTCCTGGTTTTCTCTACTGTAAAATTTTATCTTG
TAACTTGTGTTTGGGTCTGCATGATTATTCAAAAATCTTAGTAGATTTGG
AAGGATGTTGCATATTATGGAAACAAAGTTGGAAAAAGTTTGTATCAGTT
GCAGTATTTCTTCACATCATTTTTAACCTGCTTCTGCCACTTGAAAACAC
AAATTAAAAACAATTTATAATGCTAATATGCTTTAGTTACATTGCGTCTT
TCAGTAACTTTACTGCTTTTGATAGCCATACCTGTGAATTAACAGTCTCT
AACATTACAATTGTTCCTTTTCTTCAGCTCTTCCCATTCTCGTGTGTCTT
CAATAGTTTCTGCAGACAACGATGTGCATACTTAGCATTGATTCAACTTC
CGAGGTAAGCATACCTGTGGCTTACTTGGCGTCACCTTA
>Acc037 [Anthus correndera chilensis] [voucher Acc037] aconitase 1 (ACOI) gene, intron 9
TTCTCAGGATCCGGACTTCACGCAGGTTAGAAACTACTCTGTTTTCTGGC
TCCTTGTTTAATGCCCTGTCCTATTTTATTGCGAAAATTGTCTGTTTTTC
ACAGAAAACTGAGAGTAGTCAAGGGATTCCTTGTCCTTTGCTTTGGTCTG
CACAGCTGTCTTGTTTTAAGGCCAAGTGGAATGAGACAGCTGACTCTTCA
GGTGTGAAAACTTGGATGTAGGTGTAGATTGGCTCTCAGTTGACCTCCAG
CTGGTGCAGATTCTTCAGTTTGTTTGATGGAGCTTTGAGAAGTCCTTTCA
GACTGAAGGATACTCTGAATTTTAGCTATGGAGATAATGTGGATGTTGTG
TGTTTAAGTCCTGTTTGCAGTTTTTTTCTGTTCAGTCAGTTATTTTACTG
TGTGAGTCAGGACCCTTAGAAGCCCTCAGTGGCAACCACAGAGCGCACAG
TTAATTTTCTGTGCAAGAAAATTAAGATCATACTCTGTGTCCAGGAAAGT
CAAGAATATTCCTGGTTTTCTCTACTGTAAAATTTTATCTTGTAACTTGT
GTTTGGGTCTGCATGATTATTCAAAAATCTTAGTAGATTTGGAAGGATGT
TGCATATTATGGAAACAAAGTTGGAAAAAGTTTGTATCAGTTGCAGTATT
TCTTCACATCATTTTTAACCTGCTTCTGCCACTTGAAAAGACAAATTAAA
AACAATTTATAATGCTTATATGCTTTAGTTACATTGGGTCTTTCAGTAAC
TTTAGTGCTTTTGATAGCCATACCTGTGAGTTGACAGTGTCTAAAATTAG
AAGTGTTCCTTTTCTTCTGCTCTTCCCATTCTCGTGTGTCTTCAATAGTT
TCTGCAAATAATGATGTGCAGACTTAGCATTGATTCAACAGCAGAGGTAA
GCATACCTGTGGCTTACTTGGCTTCAGCTTATCCAGCAGTGCCAACCACT
CTCTGTTTGTCTTACTTGAAC
>MACN584 [Anthus correndera chilensis] [voucher MACN584] aconitase 1 (ACOI) gene, intron 9
ACTCTTCTCAGGATCCGGACTTCACGCAGGTTAGAAACTACTCTGTTTTC
TGGCTCCTTGTTTAATGCCCTGTCCTATTTTATTGCGAAAATTGTCTGTT
TTTCACAGAAAACTGAGAGTAGTCAAGGGATTCCTTGTCCTTTGCTTTGG
TCTGCACAGCTGTCTTGTTTTAAGGCCAAGTGGAATGAGACAGCTGACTC
TTCAGGTGTGAAAACTTGGATGTAGGTGTAGATTGGCTCTCAGTTGACCT
CCAGCTGGTGCAGATTCTTCAGTTTGTTTGATGGAGCTTTGAGAAGTCCT
TTCAGACTGAAGGATACTCTGAATTTTAGCTATGGAGATAATGTGGATGT
TGTGTGTTTAAGTCCTGTTTGCAGTTTTTTTCTGTTCAGTCAGTTATTTT
ACTGTGTGAGTCAGGACCCTTAGAAGCCCTCAGTGGCAACCACAGAGCGC
ACAGTTAATTTTCTGTGCAAGAAAATTAAGATCATACTCTGTGTCCAGGA
AAGTCAAGAATATTCCTGGTTTTCTCTACTGTAAAATTTTATCTTGTAAC
TTGTGTTTGGGTCTGCATGATTATTCAAAAATCTTAGTAGATTTGGAAGG
ATGTTGCATATTATGGAAACAAAGTTGGAAAAAGTTTGTATCAGTTGCAG
TATTTCTTCACATCATTTTTAACCTGCTTCTGCCACTTGAAAAGACAAAT
TAAAAACAATTTATAATGCTTATATGCTTTAGTTACATTGGGTCTTTCAG
TAACTTTAGTGCTTTTGATAGCCATACCTGTGAGTTGACAGTGTCTAAAA
TTAGAAGTGTTCCTTTTCTTCTGCTCTTCCCATTCTCGTGTGTCTTCAAT
AGTTTCTGCAAATAATGATGTGCAGACTTAGCATTGATTCAACAGCAGAG
GTAAGCATACCTGTGGCTTACTTGGCTTCAGCTTATCCAGCAGTGCCAAC
CACTCTCTGTTTGTCTTACTTGAACAGGTTGTTGAGTTGGATCT
>USNM635934 [Anthus correndera correndera] [voucher USNM635934] aconitase 1 (ACOI) gene, intron 9
CTTCTCAGGATCCGGACTTCACGCAGGTTAGAAACTACTCTGTTTTCTGG
CTCCTTGTTTAATGCCCTGTCCTATTTTATTGCGAAAATTGTCTGTTTTT
CACAGAAAACTGAGAGTAGTCAAGGGATTCCTTGTCCTTTGCTTTGGTCT
GCACAGCTGTCTTGTTTTAAGGCCAAGTGGAATGAGACAGCTGACTCTTC
AGGTGTGAAAACTTGGATGTAGGTGTAGATTGGCTCTCAGTTGACCTCCA
GCTGGTGCAGATTCTTCAGTTTGTTTGATGGAGCTTTGAGAAGTCCTTTC
AGACTGAAGGATACTCTGAATTTTAGCTATGGAGATAATGTGGATGTTGT
GTGTTTAAGTCCTGTTTGCAGTTTTTTTCTGTTCAGTCAGTTATTTTACT
GTGTGAGTCAGGACCCTTAGAAGCCCTCAGTGGCAACCACAGAGCGCACA
GTTAATTTTCTGTGCAAGAAAATTAAGATCATACTCTGTGTCCAGGAAAG
TCAAGAATATTCCTGGTTTTCTCTACTGTAAAATTTTATCTTGTAACTTG
TGTTTGGGTCTGCATGATTATTCAAAAATCTTAGTAGATTTGGAAGGATG
TTGCATATTATGGAAACAAAGTTGGAAAAAGTTTGTATCAGTTGCAGTAT
TTCTTCACATCATTTTTAACCTGCTTCTGCCACTTGAAAAGACAAATTAA
AAACAATTTATAATGCTTATATGCTTTAGTTACATTGGGTCTTTCAGTAA
CTTTAGTGCTTTTGATAGCCATACCTGTGAGTTGACAGTGTCTAAAATTA
GAAGTGTTCCTTTTCTTCTGCTCTTCCCATTCTCGTGTGTCTTCAATAGT
TTCTGCAAATAATGATGTGCAGACTTAGCATTGATTCAACAGCAGAGGTA
AGCATACCTGTGGGCTTACTTGGCTTCAGCTTATCCAGCAGTGCCAACCA
CTCTCTG
>UWBM54550 [Anthus correndera catamarcae] [voucher UWBM54550] aconitase 1 (ACOI) gene, intron 9
GGATCCGGACTTCACGCAGGTTAGAAACTACTCTGTTTTCTGGCTCCTTG
TTTAATGCCCTGTCCTATTTTATTGCGAAAATTGTCTGTTTTTTCACAGA
AAAACTGAGAGTAGTCAAGGGATTCCTTGTCCTTTGCTTTGGTCTGCACA
GCTGTCTTGTTTTAAGGCCAAGTGGAATGAGACAGCTGACTCTTCAGGTG
TGAAAACTTGGATGTAGGTGTAGATTGGCTCTCAGTTGACCTCCAGCTGG
TGCAGATTCTTCAGTTTGTTTGATGGAGCTTTGAGAAGTCCTTTCAGACT
GAAGGATACTCTGAATTTTAGCTATGGAGATAATGTGGATGTTGTGTGTT
TAAGTCCTGTTTGCAGTTTTTTTCTGTTCAGTCAGTTATTTTACTGTGTG
AGTCAGGACCCTTAGAAGCCCTCAGTGGCAACCACAGAGCGCACAGTTAA
TTTTCTGTGCAAGAAAATTAAGATCATACTCTGTGTCCAGGAAAGTCAAG
AATATTCCTGGTTTTCTCTACTGTAAAATTTTATCTTGTAACTTGTGTTT
GGGTCTGCATGATTATTCAAAAATCTTAGTAGATTTGGAAGGATGTTGCA
TATTATGGAAACAAAGTTGGAAAAAGTTTGTATCAGTTGCAGTATTTCTT
CACATCATTTTTAACCTGCTTCTGCCACTTGAAAAGACAAATTAAAAACA
ATTTATAATGCTTATATGCTTTAGTTACATTGGGTCTTTCAGTAACTTTA
GTGCTTTTGATAGCCATACCTGTGAGTTGACAGTGTCTAAAATTAGAAGT
GTTCCTTTTCTTCTGCTCTTCCCATTCTCGTGTGTCTTCAATAGTTTCTG
CAAATAATGATGTGCAGACTTAGCATTGATTCAACAGCAAAAGGTAAGCA
TACCTGTTGGCTTACTTGGGCTTCAGCTTATCCAGCAGTGCCAACCACTC
TCTGTTTGTCTTACTTGAACAGGT
>UWBM54553 [Anthus correndera catamarcae] [voucher UWBM54553] aconitase 1 (ACOI) gene, intron 9
AGATTTCAAGAACTCTTCTCAGGATCCGGACTTCACGCAGGTTAGAAACT
ACTCTGTTTTCTGGCTCCTTGTTTAATGCCCTGTCCTATTTTATTGCGAA
AATTGTCTGTTTTTCACAGAAAACTGAGAGTAGTCAAGGGATTCCTTGTC
CTTTGCTTTGGTCTGCACAGCTGTCTTGTTTTAAGGCCAAGTGGAATGAG
ACAGCTGACTCTTCAGGTGTGAAAACTTGGATGTAGGTGTAGATTGGCTC
TCAGTTGACCTCCAGCTGGTGCAGATTCTTCAGTTTGTTTGATGGAGCTT
TGAGAAGTCCTTTCAGACTGAAGGATACTCTGAATTTTAGCTATGGAGAT
AATGTGGATGTTGTGTGTTTAAGTCCTGTTTGCAGTTTTTTTCTGTTCAG
TCAGTTATTTTACTGTGTGAGTCAGGACCCTTAGAAGCCCTCAGTGGCAA
CCACAGAGCGCACAGTTAATTTTCTGTGCAAGAAAATTAAGATCATACTC
TGTGTCCAGGAAAGTCAAGAATATTCCTGGTTTTCTCTACTGTAAAATTT
TATCTTGTAACTTGTGTTTGGGTCTGCATGATTATTCAAAAATCTTAGTA
GATTTGGAAGGATGTTGCATATTATGGAAACAAAGTTGGAAAAAGTTTGT
ATCAGTTGCAGTATTTCTTCACATCATTTTTAACCTGCTTCTGCCACTTG
AAAAGAC
>Accat002 [Anthus correndera catamarcae] [voucher Accat002] aconitase 1 (ACOI) gene, intron 9
CTGGCTCCTTGTTTAATGCCCTGTCCTATTTTATTGCAAAAATTGTCTGT
TTTTCACAGAAAACTGAGAGTAGTCAAGGGATTCCTTGTCCTTTGCTTTG
GTCTGCACAGCTGTCTTGTTTTAAGGCCAAGTGGAATGAGACAGCTGACT
CTTCAGGTGTGAAAACTTGGATGTAGGTGTAGATTGGCTCTCAGTTGACC
TCCAGCTGGTGCAGATTCTTCAGTTTGTTTGATGGAGCTTTGAGAAGTCC
TTTCAGACTGAAGGATACTCTGAATTTTAGCTATGGAGATAATGTGGATG
TTGTGTGTTTAAGTCCTGTTTGCAGTTTTTTTCTGTTCAGTCAGTTATTT
TACTGTGTGAGTCAGGACCCTTAGAAGCCCTCAGTGGCAACCACAGAGCG
CACAGTTAATTTTCTGTGCAAGAAAATTAAGATCATACTCTGTGTCCAGG
AAAGTCAAGAATATTCCTGGTTTTCTCTACTGTAAAATTTTATCTTGTAA
CTTGTGTTTGGGTCTGCATGATTATTCAAAAATCTTAGTAGATTTGGAAG
GATGTTGCATATTATGGAAACAAAGTTGGAAAAAGTTTGTATCAGTTGCA
GTATTTCTTCACATCATTTTTAACCTGCTTCTGCCACTTGAAAAGACAAA
TTAAAAACAATTTATAATGCTTATATGCTTTAGTTACATTGGGTCTTTCA
GTAACTTTAGTGCTTTTGATAGCCATACCTGTGAGTTGACAGTGTCTAAA
ATTAGAAGTGTTCCTTTTCTTCTGCTCTTCCCATTCTCGTGTGTCTTCAA
TAGTTTCTGCAAATAATAATGTGCAGACTTAGCATTGATTCAACAGCAGA
GGTAAGCATACCTGTGGCTTACTTGGCTTCAGCTTATCCAGCAGTGCCAA
CCACTCTC
>Accat003 [Anthus correndera catamarcae] [voucher Accat003] aconitase 1 (ACOI) gene, intron 9
GTAGGTGTAGATTGGCTCTCAGTTGACCTCCAGCTGGTGCAGATTCTTCA
GTTTGTTTGATGGAGCTTTGAGAAGTCCTTTCAGACTGAAGGATACTCTG
AATTTTAGCTATGGAGATAATGTGGATGTTGTGTGTTTAAGTCCTGTTTG
CAGTTTTTTTCTGTTCAGTCAGTTATTTTACTGTGTGAGTCAGGACCCTT
AGAAGCCCTCAGTGGCAACCACAGAGCGCACAGTTAATTTTCTGTGCAAG
AAAATTAAGATCATACTCTGTGTCCAGGAAAGTCAAGAATATTCCTGGTT
TTCTCTACTGTAAAATTTTATCTTGTAACTTGTGTTTGGGTCTGCATGAT
TATTCAAAAATCTTAGTAGATTTGGAAGGATGTTGCATATTATGGAAACA
AAGTTGGAAAAAGTTTGTATCAGTTGCAGTATTTCTTCACATCATTTTTA
ACCTGCTTCTGCCACTTGAAAAGACAAATTAGCAACAATTTATAATGCTT
ATATGCTTTAGTTACATTGCGTCTTTCAGTAACTTTAG
>BAS4 [Anthus correndera antarcticus] [voucher BAS3] aconitase 1 (ACOI) gene, intron 9
CCTTGTCCTTTGCTTTGGTCTGCACAGCTGTCTTGTTTTAAGGCCAAGTG
GAATGAGACAGCTGACTCTTCAGGTGTGAAAACTTGGATGTAGGTGTAGA
TTGGCTCTCAGTTGACCTCCAGCTGGTGCAGATTCTTCAGTTTGTTTGAT
GGAGCTTTGAGAAGTCCTTTCAGACTGAAGGATACTCTGAATTTTAGCTA
TGGAGATAATGTGGATGTTGTGTGTTTAAGTCCTGTTTGCAGTTTTTTTC
TGTTCAGTCAGTTATTTTACTGTGTGAGTCAGGACCCTTAGAAGCCCTCA
GTGGCAACCACAGAGCGCACAGTTAATTTTCTGTGCAAGAAAATTAAGAT
CATACTCTGTGTCCAGGAAAGTCAAGAATATTCCTGGTTTTCTCTACTGT
AAAATTTTATCTTGTAACTTGTGTTTGGGTCTGCATGATTATTCAAAAAT
CTTAGTAGATTTGGAAGGATGTTGCATATTATGGAAACAAAGTTGGAAAA
AGTTTGTATCAGTTGCAGTATTTCTTCACATCATTTTTAACCTGCTTCTG
CCACTTGAAAAGACAAATTAAAAACAATTTATAATGCTTATATGCTTTAG
TTACATTGGGTCTTTCAGTAACTTTAGTGCTTTTGATAGCCATACCTGTG
AGTTGACAGTGTCTAAAATTAGAAGTGTTCCTTTTCTTCTGCTCTTCCCA
TTCTCGTGTGTCTTCAATAGTTTCTGCAAATAATGATGTGCAGACTTAGC
ATTGATTCAACAGCAGAGGTAAGCATA
