# Supplementary material for: First steps towards assessing the evolutionary history and phylogeography of a widely distributed Neotropical grassland bird (Motacillidae: Anthus correndera)
Source: PeerJ. 2018 Nov 21;6:e5886. doi: 10.7717/peerj.5886 (PMC6252069; doi:10.7717/peerj.5886)
Supplement: Supplemental Information 4 [file peerj-06-5886-s013.txt]

>Acc001 [Anthus correndera chilensis] [voucher Acc001] NADH dehydrogenase subunit 2 (ND2) gene, partial cds mitochondrial
AACTACCATCACAATATCAAGCAACCACTGAATCATGGCTTGAATAGGGC
TCGAAATCAACACACTAGCCGTCTTGCCACTGATCTCAAAATCTCATCAC
CCACGAGCCATCGAAGCGGCTACCAAATACTTCCTAGTCCAAGCAGCTGC
CTCTGCCCTAGTCCTATTCTCCAGCATAACCAACGCATGACACACAGGAC
AATGGGACATTACCCAACTCACCCAACCAACATCATGCTTAATCTTAACC
TCAGCCATTGCAATAAAACTGGGTCTAGTACCCTTCCACTTCTGATTCCC
AGAAGTACTACAAGGCTCCCCCCTCACCACCGGACTTCTCCTATCTACCA
TCATAAAACTCCCACCAATTACATTACTATACATAACCTCCCCCTCACTA
AACCCAACTCTCTTAACCACCATAGCCATTTTCTCAACAGCCCTAGGAGG
ATGAATAGGCCTCAACCAAACACAAATCCGAAAAATCCTAGCCTTCTCCT
CCATCTCCCACTTGGGATGAATAGTAATTATCATCTCCTATAACCCCAAA
CTCACCCTTCTCAACTTCTACTTATACGCACTAATAACTACAACTGTATT
CCTTACTATAAACTCAATCAAAGCCCTAAAACTCTCGACCCTTATAACTG
CATGAACCAAAGTACCCTCACTAAACGCAATACTACTCCTAACCTTACTC
TCACTTGCAGGCCTCCCACCCCTAACAGGGTTCCTACCTAAATGACTCAT
TATTCAGGAACTAACCAAACAAGATATAGCCCCAGCAGCCACAATTATCT
CCCTCCTCTCCCTACTAGGATTATTCTTTTATCTCCGCCTGGCATACTGC
ACAACAATTACACTCCCCCCCCACACCACAAATCACATGAAGCAGTGACA
CATCAACAAACCAACCCCAATCTCCATCGCCATCTTAACCACTATATCCA
TTACCCTACTGCCAGTCGCTCCCATAATCCTCACCATCATCT
>Acc003 [Anthus correndera chilensis] [voucher Acc001] NADH dehydrogenase subunit 2 (ND2) gene, partial cds mitochondrial
TACTACCATCACAATATCAAGCAACCACTGAATCATGGCTTGAATAGGAC
TCGAAATCAACACACTAGCCGTCTTGCCACTGATCTCAAAATCTCATCAC
CCACGAGCCATCGAAGCAGCTACCAAATACTTCCTAGTCCAAGCAGCTGC
CTCTGCCCTAGTCCTATTCTCCAGCATAACCAACGCATGACACACAGGAC
AATGGGACATTACCCAACTCACCCAACCAACATCATGCTTAATCTTAACC
TCAGCCATTGCAATGAAACTGGGCCTAGTACCCTTCCACTTCTGATTCCC
AGAAGTACTACAAGGCTCCCCCCTCACCACCGGACTTCTCCTATCTACCA
TCATAAAACTCCCACCAATTACATTACTATACATAACCTCCCCCTCACTA
AACCCAACTCTCTTAACCACCATGGCCATTTTCTCAACAGCCCTAGGAGG
ATGAATAGGCCTCAACCAAACACAAATCCGAAAAATCCTAGCCTTCTCCT
CCATCTCCCACTTGGGATGAATAGTAATTATCATCTCCTATAACCCCAAA
CTCACCCTTCTCAACTTCTACTTATACGCACTAATAACTACAACTGTATT
CCTTACTATAAACTCAATCAAAGCCCTAAAACTCTCGACCCTTATAACTG
CATGAACCAAAGTACCCTCACTAAACGCAATACTACTCCTAACCTTACTC
TCACTTGCAGGCCTCCCACCCCTAACAGGGTTCCTACCTAAATGACTCAT
TATTCAGGAACTAACCAAACAAGATATAGCCCCAGCAGCCACAATTATCT
CCCTCCTCTCCCTACTAGGATTATTCTTTTATCTCCGCCTGGCATACTGC
ACAACAATTACACTCCCCCCCCACACCACAAATCACATGAAGCAGTGACA
CATCAACAAACCAACCCCAATCTCCATCGCCATCTTAACCACTATATCCA
TTACCCTAC
>Acc004 [Anthus correndera chilensis] [voucher Acc004] NADH dehydrogenase subunit 2 (ND2) gene, partial cds mitochondrial
TACTACCATCACAATATCAAGCAACCACTGAATCATGGCTTGAATAGGGC
TCGAAATCAACACACTAGCCGTCTTGCCACTGATCTCAAAATCTCATCAC
CCACGAGCCATCGAAGCGGCTACCAAATACTTCCTAGTCCAAGCAGCTGC
CTCTGCCCTAGTCCTATTCTCCAGCATAACCAACGCATGACACACAGGAC
AATGGGACATTACCCAACTCACCCAACCAACATCATGCTTAATCTTAACC
TCAGCCATTGCAATGAAACTGGGCCTAGTACCCTTCCACTTCTGATTCCC
AGAAGTACTACAAGGCTCCCCCCTCACCACCGGACTTCTCCTATCTACCA
TCATAAAACTCCCACCAATTACATTACTATACATAACCTCCCCCTCACTA
AACCCAACTCTCTTAACCACCATGGCCATTTTCTCAACAGCCCTAGGAGG
ATGAATAGGCCTCAACCAAACACAAATCCGAAAAATCCTAGCCTTCTCCT
CCATCTCCCACTTGGGATGAATAGTAATTATCATCTCCTATAACCCCAAA
CTCACCCTTCTCAACTTCTACTTATACGCACTAATAACTACAACTGTATT
CCTTACTATAAACTCAATCAAAGCCCTAAAACTCTCGACCCTTATAACTG
CATGAACCAAAGTACCCTCACTAAACGCAATACTACTCCTAACCTTACTC
TCACTTGCAGGCCTCCCACCCCTAACAGGGTTCCTACCTAAATGACTCAT
TATTCAGGAACTAACCAAACAAGATATAGCCCCAGCAGCCACAATTATCT
CCCTCCTCTCCCTACTAGGATTATTCTTTTATCTCCGCCTGGCATACTGC
ACAACAATTACACTTCCCCCCCACACCACAAATCACATGAAGCAGTGACA
CATCAACAAACCAACCCCAATCTCCATCGCCATCTTAACCACTATATCCA
TTACCCTACTGCCAGTCGCTCCCATAATCCTCACCATCATCTA
>Acc005 [Anthus correndera chilensis] [voucher Acc005] NADH dehydrogenase subunit 2 (ND2) gene, partial cds mitochondrial
TCATCAGCCTACTCCTAGGTACTACCATCACAATATCAAGCAACCACTGA
ATCATGGCTTGAATAGGGCTCGAAATCAACACACTAGCCGTCTTGCCACT
GATCTCAAAATCTCATCACCCACGAGCCATCGAAGCGGCTACCAAATACT
TCCTAGTCCAAGCAGCTGCCTCTGCCCTAGTCCTATTCTCCAGCATAACC
AACGCATGACACACAGGACAATGGGACATTACCCAACTCACCCAACCAAC
ATCATGCTTAATCTTAACCTCAGCCATTGCAATGAAACTGGGCCTAGTAC
CCTTCCACTTCTGATTCCCAGAAGTACTACAAGGCTCCCCCCTCACCACC
GGACTTCTCCTATCTACCATCATAAAACTCCCACCAATTACATTACTATA
CATAACCTCCCCCTCACTAAACCCAACTCTCTTAACCACCATGGCCATTT
TCTCAACAGCCCTAGGAGGATGAATAGGCCTCAACCAAACACAAATCCGA
AAAATCCTAGCCTTCTCCTCCATCTCCCACTTGGGATGAATAGTAATTAT
CATCTCCTATAACCCCAAACTCACCCTTCTCAACTTCTACTTATACGCAC
TAATAACTACAACTGTATTCCTTACTATAAACTCAATTAAAGCCCTAAAA
CTCTCGACCCTTATAACTGCATGAACCAAAGTACCCTCACTAAACGCAAT
ACTACTCCTAACCTTACTCTCACTTGCAGGCCTCCCACCCCTAACAGGGT
TCCTACCTAAATGACTCATTATTCAGGAACTAACCAAACAAGATATAGCC
CCAGCAGCCACAATTATCTCCCTCCTCTCCCTACTAGGATTATTCTTTTA
TCTCCGCCTGGCATACTGCACAACAATTACACTCCCCCCCCACACCACAA
ATCACATGAAGCAGTGACACATCAACAAACCAACCCCAATCTCCATC
>Acc006 [Anthus correndera chilensis] [voucher Acc006] NADH dehydrogenase subunit 2 (ND2) gene, partial cds mitochondrial
TACTACCATCACAATATCAAGCAACCACTGAATCATGGCTTGAATAGGGC
TCGAAATCAACACACTAGCCGTCTTGCCACTGATCTCAAAATCTCATCAC
CCACGAGCCATCGAAGCGGCTACCAAATACTTCCTAGTCCAAGCAGCTGC
CTCTGCCCTAGTCCTATTCTCCAGCATAACCAACGCATGACACACAGGAC
AATGGGACATTACCCAACTCACCCAACCAACATCATGCTTAATCTTAACC
TCAGCCATTGCAATGAAACTGGGCCTAGTACCCTTCCACTTCTGATTCCC
AGAAGTACTACAAGGCTCCCCCCTCACCACCGGACTTCTCCTATCTACCA
TCATAAAACTCCCACCAATTACATTACTATACATAACCTCCCCCTCACTA
AACCCAACTCTCTTAACCACCATGGCCATTTTCTCAACAGCCCTAGGAGG
ATGAATAGGCCTCAACCAAACACAAATCCGAAAAATCCTAGCCTTCTCCT
CCATCTCCCACTTGGGATGAATAGTAATTATCATCTCCTATAACCCCAAA
CTCACCCTTCTCAACTTCTACTTATACGCACTAATAACTACAACTGTATT
CCTTACTATAAACTCAATCAAAGCCCTAAAACTCTCGACCCTTATAACTG
CATGAACCAAAGTACCCTCACTAAACGCAATACTACTCCTAACCTTACTC
TCACTTGCAGGCCTCCCACCCCTAACAGGGTTCCTACCTAAATGACTCAT
TATTCAGGAACTAACCAAACAAGATATAGCCCCAGCAGCCACAATTATCT
CCCTCCTCTCCCTACTAGGATTATTCTTTTATCTCCGCCTGGCATACTGC
ACAACAATTACACTCCCCCCCCACACCACAAATCACATGAAGCAGTGACA
CATCAACAAACCAACCCCAATCTCCATCGCCATCTTAACCACTATATCCA
TTACCCTACTGCCAGTCGCTCCCATAATCCTCACCATCATCTA
>Acc007 [Anthus correndera chilensis] [voucher Acc007] NADH dehydrogenase subunit 2 (ND2) gene, partial cds mitochondrial
ATCAGCCTACTCCTAGGTACTACCATCACAATATCAAGCAACCACTGAAT
CATGGCTTGAATAGGGCTCGAAATCAACACACTAGCCGTCTTGCCACTGA
TCTCAAAATCTCATCACCCACGAGCCATCGAAGCGGCTACCAAATACTTC
CTAGTCCAAGCAGCTGCCTCTGCCCTAGTCCTATTCTCCAGCATAACCAA
CGCATGACACACAGGACAATGGGACATTACCCAACTCACCCAACCAACAT
CATGCTTAATCTTAACCTCAGCCATTGCAATGAAACTGGGCCTAGTACCC
TTCCACTTCTGATTCCCAGAAGTACTACAAGGCTCCCCCCTCACCACCGG
ACTTCTCCTATCTACCATCATAAAACTCCCACCAATTACATTACTATACA
TAACCTCCCCCTCACTAAACCCAACTCTCTTAACCACCATGGCCATTTTC
TCAACAGCCCTAGGAGGATGAATAGGCCTCAACCAAACACAAATCCAAAA
AATCCTAGCCTTCTCCTCCATCTCCCACTTGGGATGAATAGTAATTATCA
TCTCCTATAACCCCAAACTCACCCTTCTCAACTTCTACTTATACGCACTA
ATAACTACAACTGTATTCCTTACTATAAACTCAATCAAAGCCCTAAAACT
CTCGACCCTTATAACTGCATGAACCAAAGTACCCTCACTAAACGCAATAC
TACTCCTAACCTTACTCTCACTTGCAGGCCTCCCACCCCTAACAGGGTTC
CTACCTAAATGACTCATTATTCAGGAACTAACCAAACAAGATATAGCCCC
AGCAGCCACAATTATCTCCCTCCTCTCCCTACTAGGATTATTCTTTTATC
TCCGCCTGGCATACTGCACAACAATTACACTCCCCCCCCACACCACAAAT
CACATGAAGCAGTGACACATCAACAAACCAACCCCAATCTCCATCGCCAT
CTTAACCACTATATC
>Acc008 [Anthus correndera chilensis] [voucher Acc008] NADH dehydrogenase subunit 2 (ND2) gene, partial cds mitochondrial
TAGGGCTCGAAATCAACACACTAGCCGTCTTGCCACTGATCTCAAAATCT
CATCACCCACGAGCCATCGAAGCGGCTACCAAATACTTCCTAGTCCAAGC
AGCTGCCTCTGCCCTAGTCCTATTCTCCAGCATAACCAACGCATGACACA
CAGGACAATGGGACATTACCCAACTCACCCAACCAACATCATGCTTAATC
TTAACCTCAGCCATTGCAATGAAACTGGGCCTAGTACCCTTCCACTTCTG
ATTCCCAGAAGTACTACAAGGCTCCCCCCTCACCACCGGACTTCTCCTAT
CTACCATCATAAAACTCCCACCAATTACATTACTATACATAACCTCCCCC
TCACTAAACCCAACTCTCTTAACCACCATGGCCATTTTCTCAACAGCCCT
AGGAGGATGAATAGGCCTCAACCAAACACAAATCCGAAAAATCCTAGCCT
TCTCCTCCATCTCCCACTTGGGATGAATAGTAATTATCATCTCCTATAAC
CCCAAACTCACCCTTCTCAACTTCTACTTATACGCACTAATAACTACAAC
TGTATTCCTTACTATAAACTCAATTAAAGCCCTAAAACTCTCGACCCTTA
TAACTGCATGAACCAAAGTACCCTCACTAAACGCAATACTACTCCTAACC
TTACTCTCACTTGCAGGCCTCCCACCCCTA
>Acc009 [Anthus correndera chilensis] [voucher Acc009] NADH dehydrogenase subunit 2 (ND2) gene, partial cds mitochondrial
CTACCATCACAATATCAAGCAACCACTGAATCATGGCTTGAATAGGGCTC
GAAATCAACACACTAGCCGTCTTGCCACTGATCTCAAAATCTCATCACCC
ACGAGCCATCGAAGCGGCTACCAAATACTTCCTAGTCCAAGCAGCTGCCT
CTGCCCTAGTCCTATTCTCCAGCATAACCAACGCATGACACACAGGACAA
TGGGACATTACCCAACTCACCCAACCAACATCATGCTTAATCTTAACCTC
AGCCATTGCAATAAAACTGGGTCTAGTACCCTTCCACTTCTGATTCCCAG
AAGTACTACAAGGCTCCCCCCTCACCACCGGACTTCTCCTATCTACCATC
ATAAAACTCCCACCAATTACATTACTATACATAACCTCCCCCTCACTAAA
CCCAACTCTCTTAACCACCATAGCCATTTTCTCAACAGCCCTAGGAGGAT
GAATAGGCCTCAACCAAACACAAATCCGAAAAATCCTAGCCTTCTCCTCC
ATCTCCCACTTGGGATGAATAGTAATTATCATCTCCTATAACCCCAAACT
CACCCTTCTCAACTTCTACTTATACGCACTAATAACTACAACTGTATTCC
TTACTATAAACTCAATCAAAGCCCTAAAACTCTCGACCCTTATAACTGCA
TGAACCAAAGTACCCTCACTAAACGCAATACTACTCCTAACCTTACTCTC
ACTTGCAGGCCTCCCACCCCTAACAGGGTTCCTACCTAAATGACTCATTA
TTCAGGAACTAACCAAACAAGATATAGCCCCAGCAGCCACAATTATCTCC
CTCCTCTCCCTACTAGGATTATTCTTTTATCTCCGCCTGGCATACTGCAC
AACAATTACACTCCCCCCCCACACCACAAATCACATGAAGCAGTGACACA
TCAACAAACCAACCCCAATCTCCATCGCCATCTTAACCACTATATCCATT
ACCCTACTGCC
>Acc010 [Anthus correndera chilensis] [voucher Acc010] NADH dehydrogenase subunit 2 (ND2) gene, partial cds mitochondrial
ATGAACCCCCAAGCAAAACTGATTTTCATCATCAGCCTACTCCTAGGTAC
TACCATCACAATATCAAGCAACCACTGAATCATGGCTTGAATAGGGCTCG
AAATCAACACACTAGCCGTCTTGCCACTGATCTCAAAATCTCATCACCCA
CGAGCCATCGAAGCAGCTACCAAATACTTCCTAGTCCAAGCAGCTGCCTC
TGCCCTAGTCCTATTCTCCAGCATAACCAACGCATGACACACAGGACAAT
GGGACATTACCCAACTCACCCAACCAACATCATGCTTAATCTTAACCTCA
GCCATTGCAATGAAACTGGGCCTAGTACCCTTCCACTTCTGATTCCCAGA
AGTACTACAAGGCTCCCCCCTCACCACCGGACTTCTCCTATCTACCATCA
TAAAACTCCCACCAATTACATTACTATACATAACCTCCCCCTCACTAAAC
CCAACTCTCTTAACCACCATGGCCATTTTCTCAACAGCCCTAGGAGGATG
AATAGGCCTCAACCAAACACAAATCCGAAAAATCCTAGCCTTCTCCTCCA
TCTCCCACTTGGGATGAATAGTAATTATCATCTCCTATAACCCCAAACTC
ACCCTTCTCAACTTCTACTTATACGCACTAATAACTACAACTGTATTCCT
TACTATAAACTCAATCAAAGCCCTAAAACTCTCGACCCTTATAACTGCAT
GAACCAAAGTACCCTCACTAAACGCAATACTACTCCTAACCTTACTCTCA
CTTGCAGGCCTCCCACCCCTAACAGGGTTCCTACCTAAATGACTCATTAT
TCAGGAACTAACCAAACAAGATATAGCCCCAGCAGCCACAATTATCTCCC
TCCTCTCCCTACTAGGATTATTCTTTTATCTCCGCCTGGCATACTGCACA
ACAATTACACTCCCCCCCCACACCACAAATCACATGAAGCAGTGACACAT
CAACAAACCAACCCCAATCTCCATCGCCATCTTAACCACTATATCCATTA
CCCTACTGCC
>Acc011 [Anthus correndera chilensis] [voucher Acc011] NADH dehydrogenase subunit 2 (ND2) gene, partial cds mitochondrial
TACTACCATCACAATATCAAGCAACCACTGAATCATGGCTTGAATAGGGC
TCGAAATCAACACACTAGCCGTCTTGCCACTGATCTCAAAATCTCATCAC
CCACGAGCCATCGAAGCGGCTACCAAATACTTCCTAGTCCAAGCAGCTGC
CTCTGCCCTAGTCCTATTCTCCAGCATAACCAACGCATGACACACAGGAC
AATGGGACATTACCCAACTCACCCAACCAACATCATGCTTAATCTTAACC
TCAGCCATTGCAATGAAACTGGGCCTAGTACCCTTCCACTTCTGATTCCC
AGAAGTACTACAAGGCTCCCCCCTCACCACCGGACTTCTCCTATCTACCA
TCATAAAACTCCCACCAATTACATTACTATACATAACCTCCCCCTCACTA
AACCCAACTCTCTTAACCACCATGGCCATTTTCTCAACAGCCCTAGGAGG
ATGAATAGGCCTCAACCAAACACAAATCCGAAAAATCCTAGCCTTCTCCT
CCATCTCCCACTTGGGATGAATAGTAATTATCATCTCCTATAACCCCAAA
CTCACCCTTCTCAACTTCTACTTATACGCACTAATAACTACAACTGTATT
CCTTACTATAAACTCAATCAAAGCCCTAAAACTCTCGACCCTTATAACTG
CATGAACCAAAGTACCCTCACTAAACGCAATACTACTCCTAACCTTACTC
TCACTTGCAGGCCTCCCACCCCTAACAGGGTTCCTACCTAAATGACTCAT
TATTCAGGAACTAACCAAACAAGATATAGCCCCAGCAGCCACAATTATCT
CCCTCCTCTCCCTACTAGGATTATTCTTTTATCTCCGCCTGGCATACTGC
ACAACAATTACACTTCCCCCCCACACCACAAATCACATGAAGCAGTGACA
CATCAACAAACCAACCCCAATCTCCATCGCCATCTTAACCACTATATCCA
TTACCCTACTG
>Acc012 [Anthus correndera chilensis] [voucher Acc012] NADH dehydrogenase subunit 2 (ND2) gene, partial cds mitochondrial
TCATCAGCCTACTCCTAGGAACTACCATCACAATATCAAGCAACCACTGA
ATCATGGCTTGAATAGGGCTCGAAATCAACACACTAGCCGTCTTGCCACT
GATCTCAAAATCTCATCACCCACGAGCCATCGAAGCGGCTACCAAATACT
TCCTAGTCCAAGCAGCTGCCTCTGCCCTAGTCCTATTCTCCAGCATAACC
AACGCATGACACACAGGACAATGGGACATTACCCAACTCACCCAACCAAC
ATCATGCTTAATCTTAACCTCAGCCATTGCAATAAAACTGGGTCTAGTAC
CCTTCCACTTCTGATTCCCAGAAGTACTACAAGGCTCCCCCCTCACCACC
GGACTTCTCCTATCTACCATCATAAAACTCCCACCAATTACATTACTATA
CATAACCTCCCCCTCACTAAACCCAACTCTCTTAACCACCATAGCCATTT
TCTCAACAGCCCTAGGAGGATGAATAGGCCTCAACCAAACACAAATCCGA
AAAATCCTAGCCTTCTCCTCCATCTCCCACTTGGGATGAATAGTAATTAT
CATCTCCTATAACCCCAAACTCACCCTTCTCAACTTCTACTTATACGCAC
TAATAACTACAACTGTATTCCTTACTATAAACTCAATCAAAGCCCTAAAA
CTCTCGACCCTTATAACTGCATGAACCAAAGTACCCTCACTAAACGCAAT
ACTACTCCTAACCTTACTCTCACTTGCAGGCCTCCCACCCCTAACAGGGT
TCCTACCTAAATGACTCATTATTCAGGAACTAACCAAACAAGATATAGCC
CCAGCAGCCACAATTATCTCCCTCCTCTCCCTACTAGGATTATTCTTTTA
TCTCCGCCTGGCATACTGCACAACAATTACACTCCCCCCCCACACCACAA
ATCACATGAAGCAGTGACACATCAACAAACCAACCCCAATCTCCATCGCC
ATCTTAACCACTATATCCATTACCCTA
>Acc013 [Anthus correndera chilensis] [voucher Acc013] NADH dehydrogenase subunit 2 (ND2) gene, partial cds mitochondrial
TACTACCATCACAATATCAAGCAACCACTGAATCATGGCTTGAATAGGGC
TCGAAATCAACACACTAGCCGTCTTGCCACTGATCTCAAAATCTCATCAC
CCACGAGCCATCGAAGCGGCTACCAAATACTTCCTAGTCCAAGCAGCTGC
CTCTGCCCTAGTCCTATTCTCCAGCATAACCAACGCATGACACACAGGAC
AATGGGACATTACCCAACTCACCCAACCAACATCATGCTTAATCTTAACC
TCAGCCATTGCAATGAAACTGGGCCTAGTACCCTTCCACTTCTGATTCCC
AGAAGTACTACAAGGCTCCCCCCTCACCACCGGACTTCTCCTATCTACCA
TCATAAAACTCCCACCAATTACATTACTATACATAACCTCCCCCTCACTA
AACCCAACTCTCTTAACCACCATGGCCATTTTCTCAACAGCCCTAGGAGG
ATGAATAGGCCTCAACCAAACACAAATCCGAAAAATCCTAGCCTTCTCCT
CCATCTCCCACTTGGGATGAATAGTAATTATCATCTCCTATAACCCCAAA
CTCACCCTTCTCAACTTCTACTTATACGCACTAATAACTACAACTGTATT
CCTTACTATAAACTCAATTAAAGCCCTAAAACTCTCGACCCTTATAACTG
CATGAACCAAAGTACCCTCACTAAACGCAATACTACTCCTAACCTTACTC
TCACTTGCAGGCCTCCCACCCCTAACAGGGTTCCTACCTAAATGACTCAT
TATTCAGGAACTAACCAAACAAGATATAGCCCCAGCAGCCACAATTATCT
CCCTCCTCTCCCTACTAGGATTATTCTTTTATCTCCGCCTGGCATACTGC
ACAACAATTACACTCCCCCCCCACACCACAAATCACATGAAGCAGTGACA
CATCAACAAACCAACCCCAATCTCCATCGCCATCTTAACCACTATATCCA
TTACCCTACTG
>Acc014 [Anthus correndera chilensis] [voucher Acc014] NADH dehydrogenase subunit 2 (ND2) gene, partial cds mitochondrial
TCATCAGCCTACTCCTAGGTACTACCATCACAATATCAAGCAACCACTGA
ATCATGGCTTGAATAGGGCTCGAAATCAACACACTAGCCGTCTTGCCACT
GATCTCAAAATCTCATCACCCACGAGCCATCGAAGCGGCTACCAAATACT
TCCTAGTCCAAGCAGCTGCCTCTGCCCTAGTCCTATTCTCCAGCATAACC
AACGCATGACACACAGGACAATGGGACATTACCCAACTCACCCAACCAAC
ATCATGCTTAATCTTAACCTCAGCCATTGCAATGAAACTGGGCCTAGTAC
CCTTCCACTTCTGATTCCCAGAAGTACTACAAGGCTCCCCCCTCACCACC
GGACTTCTCCTATCTACCATCATAAAACTCCCACCAATTACATTACTATA
CATAACCTCCCCCTCACTAAACCCAACTCTCTTAACCACCATGGCCATTT
TCTCAACAGCCCTAGGAGGATGAATAGGCCTCAACCAAACACAAATCCGA
AAAATCCTAGCCTTCTCCTCCATCTCCCACTTGGGATGAATAGTAATTAT
CATCTCCTATAACCCCAAACTCACCCTTCTCAACTTCTACTTATACGCAC
TAATAACTACAACTGTATTCCTTACTATAAACTCAATCAAAGCCCTAAAA
CTCTCGACCCTTATAACTGCATGAACCAAAGTACCCTCACTAAACGCAAT
ACTACTCCTAACCTTACTCTCACTTGCAGGCCTCCCACCCCTAACAGGGT
TCCTACCTAAATGACTCATTATTCAGGAACTAACCAAACAAGATATAGCC
CCAGCAGCCACAATTATCTCCCTCCTCTCCCTACTAGGATTATTCTTTTA
TCTCCGCCTGGCATACTGCACAACAATTACACTCCCCCCCCACACCACAA
ATCACATGAAGCAGTGACACATCAACAAACCAACCCCAATCTCCATCGCC
ATCTTAACCACTATAT
>Acc015 [Anthus correndera chilensis] [voucher Acc015] NADH dehydrogenase subunit 2 (ND2) gene, partial cds mitochondrial
TCATCAGCCTACTCCTAGGAACTACCATCACAATATCAAGCAACCACTGA
ATCATGGCTTGAATAGGGCTCGAAATCAACACACTAGCCGTCTTGCCACT
GATCTCAAAATCTCATCACCCACGAGCCATCGAAGCGGCTACCAAATACT
TCCTAGTCCAAGCAGCTGCCTCTGCCCTAGTCCTATTCTCCAGCATAACC
AACGCATGACACACAGGACAATGGGACATTACCCAACTCACCCAACCAAC
ATCATGCTTAATCTTAACCTCAGCCATTGCAATAAAACTGGGTCTAGTAC
CCTTCCACTTCTGATTCCCAGAAGTACTACAAGGCTCCCCCCTCACCACC
GGACTTCTCCTATCTACCATCATAAAACTCCCACCAATTACATTACTATA
CATAACCTCCCCCTCACTAAACCCAACTCTCTTAACCACCATGGCCATTT
TCTCAACAGCCCTAGGAGGATGAATAGGCCTCAACCAAACACAAATCCGA
AAAATCCTAGCCTTCTCCTCCATCTCCCACTTGGGATGAATAGTAATTAT
CATCTCCTATAACCCCAAACTCACCCTTCTCAACTTCTACTTATACGCAC
TAATAACTACAACTGTATTCCTTACTATAAACTCAATCAAAGCCCTAAAA
CTCTCGACCCTTATAACTGCATGAACCAAAGTACCCTCACTAAACGCAAT
ACTACTCCTAACCTTACTCTCACTTGCAGGCCTCCCACCCCTAACAGGGT
TCCTACCTAAATGACTCATTATTCAGGAACTAACCAAACAAGATATAGCC
C
>ACC016 [Anthus correndera chilensis] [voucher Acc016] NADH dehydrogenase subunit 2 (ND2) gene, partial cds mitochondrial
TCATCAGCCTACTCCTAGGAACTACCATCACAATATCAAGCAACCACTGA
ATCATGGCTTGAATAGGGCTCGAAATCAACACACTAGCCGTCTTGCCACT
GATCTCAAAATCTCATCACCCACGAGCCATCGAAGCGGCTACCAAATACT
TCCTAGTCCAAGCAGCTGCCTCTACCCTAGTCCTATTCTCCAGCATAACC
AACGCATGACACACAGGACAATGGGACATTACCCAACTCACCCAACCAAC
ATCATGCTTAATCTTAACCTCAGCCATTGCAATAAAACTGGGTCTAGTAC
CCTTCCACTTCTGATTCCCAGAAGTACTACAAGGCTCCCCCCTCACCACC
GGACTTCTCCTATCTACCATCATAAAACTCCCACCAATTACATTACTATA
CATAACCTCCCCCTCACTAAACCCAACTCTCTTAACCACCATGGCCATTT
TCTCAACAGCCCTAGGAGGATGAATAGGCCTCAACCAAACACAAATCCGA
AAAATCCTAGCCTTCTCCTCCATCTCCCACTTGGGATGAATAGTAATTAT
CATCTCCTATAACCCCAAACTCACCCTTCTCAACTTCTACTTATACGCAC
TAATAACTACAACTGTATTCCTTACTATAAACTCAATCAAAGCCCTAAAA
CTCTCGACCCTTATAACTGCATGAACCAAAGTACCCTCACTAAACGCAAT
ACTACTCCTAACCTTACTCTCACTTGCAGGCCTCCCACCCCTAACAGGGT
TCCTACCTAAATGACTCATTATTCAGGAACTAACCAAACAAGATATAGCC
CCAGCAGCCACAATTATCTCCCTCCTCTCCCTACTAGGATTATTCTTTTA
TCTCCGCCTGGCATACTGCACAACAATTACACTCCCCCCCCACACCACAA
ATCACATGAAGCAGTGACACATCAACAAACCAACCCCAATCTCCATCGCC
ATCTTAACCACTATATCCATTACCCTACTGCCAGTCGCTCCCATAATCCT
CACCATCATCTA
>ACC018 [Anthus correndera chilensis] [voucher Acc018] NADH dehydrogenase subunit 2 (ND2) gene, partial cds mitochondrial
ATCCTAAGCTTTTTAGATGATGGTGAGGATTATGGGAGCGACTGGCAGTA
GGGTAATGGATATAGTGGTTAAGATGGCGATGGAGATTGGGGTTGGTTTG
TTGATGTGTCACTGCTTCATGTGATTTGTGGTGTGGGGGGGGAGTGTAAT
TGTTGTGCAGTATGCCAGGCGGAGATAAAAGAATAATCCTAGTAGGGAGA
GGAGGGAGATAATTGTGGCTGCTGGGGCTATATCTTGTTTGGTTAGTTCC
TGAATAATGAGTCATTTAGGTAGGAACCCTGTTAGGGGTGGGAGGCCTGC
AAGTGAGAGTAAGGTTAGGAGTAGTATTGCGTTTAGTGAGGGTACTTTGG
TTCATGCAGTTATAAGGGTCGAGAGTTTTAGGGCTTTGATTGAGTTTATA
GTAAGGAATACAGTTGTAGTTATTAGTGCGTATAAGTAGAAGTTGAGAAG
GGTGAGTTTGGGGTTATAGGAGATGATAATTACTATTCATCCCAAGTGGG
AGATGGAGGAGAAGGCTAGGATTTTTCGGATTTGTGTTTGGTTGAGGCCT
ATTCATCCTCCTAGGGCTGTTGAGAAAATGGCCATGGTGGTTAAGAGAGT
TGGGTTTAGTGAGGGGGAGGTTATGTATAGTAATGTAATTGGTGGGAGTT
TTATGATGGTAGATAGGAGAAGTCCGGTGGTGAGGGGGGAGCCTTGTAGT
ACTTCTGGGAATCAGAAGTGGAAGGGTACTAGGCCCAGTTTCATTGCAAT
GGCTGAGGTTAAGATTAAGCATGATGTTGGTTGGGTGAGTTGGGTAATGT
CCCATTGTCCTGTGTGTCATGCGTTGGTTATGCTGGAGAATAGGACTAGG
GCAGAGGCAGCTGCTTGGACTAGGAAGTATTTGGTAGCCGCTTCGATGGC
TCGTGGGTGATGAGATTTTGAGATCAGTGGCAAGACGGCT
>ACC019 [Anthus correndera chilensis] [voucher Acc019] NADH dehydrogenase subunit 2 (ND2) gene, partial cds mitochondrial
ATCCTAAGCTTTTTAGATGATGGTGAGGATTATGGGAGCGACTGGCAGTA
GGGTAAGGGATATAGTGGTTAAGATGGCGATGGAGATTGGGGTTGGTTTG
TTGATGTGTCACTGCTTCATGTGATTTGTGGTGTGGGGGGGGAGTGTAAT
TGTTGTGCAGTATGCCAGGCGGAGATAAAAGAATAATCCTAGTAGGGAGA
GGAGGGAGATAATTGTGGCTGCTGGGGCTATATCTTGTTTGGTTAGTTCC
TGAATAATGAGTCATTTAGGTAGGAACCCTGTTAGGGGTGGGAGGCCTGC
AAGTGAGAGTAAGGTTAGGAGTAGTATTGCGTTTAGTGAGGGTACTTTGG
TTCATGCAGTTATAAGGGTCGAGAGTTTTAGGGCTTTGATTGAGTTTATA
GTAAGGAATACAGTTGTAGTTATTAGTGCGTATAAGTAGAAGTTGAGAAG
GGTGAGTTTGGGGTTATAGGAGATGATAATTACTATTCATCCTAAGTGGG
AGATGGAGGAGAAGGCTAGGATTTTTCGGATTTGTGTTTGGTTGAGGCCT
ATTCATCCTCCTAGGGCTGTTGAGAAAATGGCCATGGTGGTTAAGAGAGT
TGGGTTTAGTGAGGGGGAGGTTATGTATAGTAATGTAATTGGTGGGAGTT
TTATGATGGTAGATAGGAGAAGTCCGGTGGTGAGGGGGGAGCCTTGTAGT
ACTTCTGGGAATCAGAAGTGGAAGGGTACTAGGCCCAGTTTCATTGCAAT
GGCTGAGGTTAAGATTAAGCATGATGTTGGTTGGGTGAGTTGGGTAATGT
CCCATTGTCCTGTGTGTCATGCGTTGGTTATGCTGGAGAATAGGACTAGG
GCAGAGGCAGCTGCTTGGACTAGGAAGTATTTGGTAGCCGCTTCGATGGC
TCGTGGGTGATGAGATTTTGAGATCAGTGGCAAGACGGCT
>ACC020 [Anthus correndera chilensis] [voucher Acc020] NADH dehydrogenase subunit 2 (ND2) gene, partial cds mitochondrial
GCCGTCTTGCCACTGATCTCAAAATCTCATCACCCACGAGCCATCGAAGC
GGCTACCAAATACTTCCTAGTCCAAGCAGCTGCTTCTGCCCTAGTCCTAT
TCTCCAGCATAACCAACGCATGACACACAGGACAATGGGACATTACCCAA
CTCACCCAACCAACATCATGCTTAATCTTAACCTCAGCCATTGCAATAAA
ACTGGGTCTAGTACCCTTCCACTTCTGATTCCCAGAAGTACTACAAGGCT
CCCCCCTCACCACCGGACTTCTCCTATCTACCATCATAAAACTCCCACCA
ATTACATTACTATACATAACCTCCCCCTCACTAAACCCAACTCTCTTAAC
CACCATGGCCATTTTCTCAACAGCCCTAGGAGGATGAATAGGCCTCAACC
AAACACAAATCCGAAAAATCCTAGCCTTCTCCTCCATCTCCCACTTGGGA
TGAATAGTAATTATCATCTCCTATAACCCCAAACTCACCCTTCTCAACTT
CTACTTATACGCACTAATAACTACAACTGTATTCCTTACTATAAACTCAA
TCAAAGCCCTAAAACTCTCGACCCTTATAACTGCATGAACCAAAGTACCC
TCACTAAACGCAATACTACTCCTAACCTTACTCTCACTTGCAGGCCTCCC
ACCCCTAACAGGGTTCCTACCTAAATGACTCATTATTCAGGAACTAACCA
AACAAGATATAGCCCCAGCAGCCACAATTATCTCCCTCCTCTCCCTACTA
GGATTATTCTTTTATCTCCGCCTGGCATACTGCACAACAATTACACTCCC
CCCCCACACCACAAATCACATGAAGCAGTGACACATCAACAAACCAACCC
CAATCTCCATCGCCATCTTAACCACTATATCCATTACCCTACTGCCAGTC
GCTCCCATAATCCTCACCATCATCTAAAAAGCTTAGGAT
>ACC022 [Anthus correndera chilensis] [voucher Acc022] NADH dehydrogenase subunit 2 (ND2) gene, partial cds mitochondrial
TCATCAGCCTACTCCTAGGAACTACCATCACAATATCAAGCAACCACTGA
ATCATGGCTTGAATAGGGCTCGAAATCAACACACTAGCCGTCTTGCCACT
GATCTCAAAATCTCATCACCCACGAGCCATCGAAGCGGCTACCAAATACT
TCCTAGTCCAAGCAGCTGCCTCTGCCCTAGTCCTATTCTCCAGCATAACC
AACGCATGACACACAGGACAATGGGACATTACCCAACTCACCCAACCAAC
ATCATGCTTAATCTTAACCTCAGCCATTGCAATAAAACTGGGCCTAGTAC
CCTTCCACTTCTGATTCCCAGAAGTACTACAAGGCTCCCCCCTCACCACC
GGACTTCTCCTATCTACCATCATAAAACTCCCACCAATTACATTACTATA
CATAACCTCCCCCTCACTAAACCCAACTCTCTTAACCACCATGGCCATTT
TCTCAACAGCCCTAGGAGGATGAATAGGCCTCAACCAAACACAAATCCGA
AAAATCCTAGCCTTCTCCTCCATCTCCCACTTGGGATGAATAGTAATTAT
CATCTCCTATAACCCCAAACTCACCCTTCTCAACTTCTACTTATACGCAC
TAATAACTACAACTGTATTCCTTACTATAAACTCAATCAAAGCCCTAAAA
CTCTCGACCCTTATAACTGCATGAACCAAAGTACCCTCACTAAACGCAAT
ACTACTCCTAACCTTACTCTCACTTGCAGGCCTCCCACCCCTAACAGGGT
TCCTACCTAAATGACTCATTATTCAGGAACTAACCAAACAAGATATAGCC
CCAGCAGCCACAATTATCTCCCTCCTCTCCCTACTAGGATTATTCTTTTA
TCTCCGCCTGGCATACTGCACAACAATTACACTCCCCCCCCACACCACAA
ATCACATGAAGCAGTGACACATCAACAAACCAACCCCAATCTCCATCGCC
ATCTTAACCACTATATCCATTACCCTACTGCCAGTCGCTCCCATAATCCT
CACCATCATC
>ACC023 [Anthus correndera chilensis] [voucher Acc023] NADH dehydrogenase subunit 2 (ND2) gene, partial cds mitochondrial
AGCCGTCTTGCCACTGATCTCAAAATCTCATCACCCACGAGCCATCGAAG
CGGCTACCAAATACTTCCTAGTCCAAGCAGCTGCCTCTGCCCTAGTCCTA
TTCTCCAGCATAACCAACGCATGACACACAGGACAATGGGACATTACCCA
ACTCACCCAACCAACATCATGCTTAATCTTAACCTCAGCCATTGCAATGA
AACTGGGCCTAGTACCCTTCCACTTCTGATTCCCAGAAGTACTACAAGGC
TCCCCCCTCACCACCGGACTTCTCCTATCTACCATCATAAAACTCCCACC
AATTACATTACTATACATAACCTCCCCCTCACTAAACCCAACTCTCTTAA
CCACCATGGCCATTTTCTCAACAGCCCTAGGAGGATGAATAGGCCTCAAC
CAAACACAAATCCGAAAAATCCTAGCCTTCTCCTCCATCTCCCACTTGGG
ATGAATAGTAATTATCATCTCCTATAACCCCAAACTCACCCTTCTCAACT
TCTACTTATACGCACTAATAACTACAACTGTATTCCTTACTATAAACTCA
ATCAAAGCCCTAAAACTCTCGACCCTTATAACTGCATGAACCAAAGTACC
CTCACTAAACGCAATACTACTCCTAACCTTACTCTCACTTGCAGGCCTCC
CACCCCTAACAGGGTTCCTACCTAAATGACTCATTATTCAGGAACTAACC
AAACAAGATATAGCCCCAGCAGCCACAATTATCTCCCTCCTCTCCCTACT
AGGATTATTCTTTTATCTCCGCCTGGCATACTGCACAACAATTACACTCC
CCCCCCACACCACAAATCACATGAAGCAGTGACACATCAACAAACCAACC
CCAATCTCCATCGCCATCTTAACCACTATATCCATTACCCTACTGCCAGT
CGCTCCCATAATCCTCACCATCATCTA
>ACC024 [Anthus correndera chilensis] [voucher Acc024] NADH dehydrogenase subunit 2 (ND2) gene, partial cds mitochondrial
AGCCGTCTTGCCACTGATCTCAAAATCTCATCACCCACGAGCCATCGAAG
CGGCTACCAAATACTTCCTAGTCCAAGCAGCTGCCTCTGCCCTAGTCCTA
TTCTCCAGCATAACCAACGCATGACACACAGGACAATGGGACATTACCCA
ACTCACCCAACCAACATCATGCTTAATCTTAACCTCAGCCATTGCAATGA
AACTGGGCCTAGTACCCTTCCACTTCTGATTCCCAGAAGTACTACAAGGC
TCCCCCCTCACCACCGGACTTCTCCTATCTACCATCATAAAACTCCCACC
AATTACATTACTATACATAACCTCCCCCTCACTAAACCCAACTCTCTTAA
CCACCATGGCCATTTTCTCAACAGCCCTAGGAGGATGAATAGGCCTCAAC
CAAACACAAATCCGAAAAATCCTAGCCTTCTCCTCCATCTCCCACTTGGG
ATGAATAGTAATTATCATCTCCTATAACCCCAAACTCACCCTTCTCAACT
TCTACTTATACGCACTAATAACTACAACTGTATTCCTTACTATAAACTCA
ATCAAAGCCCTAAAACTCTCGACCCTTATAACTGCATGAACCAAAGTACC
CTCACTAAACGCAATACTACTCCTAACCTTACTCTCACTTGCAGGCCTCC
CACCCCTAACAGGGTTCCTACCTAAATGACTCATTATTCAGGAACTAACC
AAACAAGATATAGCCCCAGCAGCCACAATTATCTCCCTCCTCTCCCTACT
AGGATTATTCTTTTATCTCCGCCTGGCATACTGCACAACAATTACACTCC
CCCCCCACACCACAAATCACATGAAGCAGTGACACATCAACAAACCAACC
CCAATCTCCATCGCCATCTTAACCACTATATCCATTACCCTACTGCCAGT
CGCTCCCATAATCCTCACCATCATCTA
>ACC025 [Anthus correndera chilensis] [voucher Acc025] NADH dehydrogenase subunit 2 (ND2) gene, partial cds mitochondrial
AGCCGTCTTGCCACTGATCTCAAAATCTCATCACCCACGAGCCATTGAAG
CGGCTACCAAATACTTCCTAGTCCAAGCAGCTGCCTCTGCCCTAGTCCTA
TTCTCCAGCATAACCAACGCATGACACACAGGACAATGGGACATTACCCA
ACTCACCCAACCAACATCATGCTTAATCTTAACCTCAGCCATTGCAATAA
AACTGGGTCTAGTACCCTTCCACTTCTGATTCCCAGAAGTACTACAAGGC
TCCCCCCTCACCACCGGACTTCTCCTATCTACCATCATAAAACTCCCACC
AATTACATTACTATACATAACCTCCCCCTCACTAAACCCAACTCTCTTAA
CCACCATGGCCATTTTCTCAACAGCCCTAGGAGGATGAATAGGCCTCAAC
CAAACACAAATCCGAAAAATCCTAGCCTTCTCCTCCATCTCCCACTTGGG
ATGAATAGTAATTATCATCTCCTATAACCCCAAACTCACCCTTCTCAACT
TCTACTTATACGCACTAATAACTACAACTGTATTCCTTACTATAAACTCA
ATCAAAGCCCTAAAACTCTCGACCCTTATAACTGCATGAACCAAAGTACC
CTCACTAAACGCAATACTACTCCTAACCTTACTCTCACTTGCAGGCCTCC
CACCCCTAACAGGGTTCCTACCTAAATGACTCATTATTCAGGAACTAACC
AAACAAGATATAGCCCCAGCAGCCACAATTATCTCCCTCCTCTCCCTACT
AGGATTATTCTTTTATCTCCGCCTGGCATACTGCACAACAATTACACTCC
CCCCCCACACCACAAATCACATGAAGCAGTGACACATCAACAAACCAACC
CCAATCTCCATCGCCATCTTAACCACTATATCCATTACCCTACTGCCAGT
CGCTCCCATAATCCTCACCATCATCTA
>ACC026 [Anthus correndera chilensis] [voucher Acc026] NADH dehydrogenase subunit 2 (ND2) gene, partial cds mitochondrial
TCATCAGCCTACTCCTAGGAACTACCATCACAATATCAAGCAACCACTGA
ATCATGGCTTGAATAGGGCTCGAAATCAACACACTAGCCGTCTTGCCACT
GATCTCAAAATCTCATCACCCACGAGCCATCGAAGCGGCTACCAAATACT
TCCTAGTCCAAGCAGCTGCCTCTGCCCTAGTCCTATTCTCCAGCATAACC
AACGCATGACACACAGGACAATGGGACATTACCCAACTCACCCAACCAAC
ATCATGCTTAATCTTAACCTCAGCCATTGCAATGAAACTGGGCCTAGTAC
CCTTCCACTTCTGATTCCCAGAAGTACTACAAGGCTCCCCCCTCACCACC
GGACTTCTCCTATCTACCATCATAAAACTCCCACCAATTACATTACTATA
CATAACCTCCCCCTCACTAAACCCAACTCTCTTAACCACCATGGCCATTT
TCTCAACAGCCCTAGGAGGATGAATAGGCCTCAACCAAACACAAATCCAA
AAAATCCTAGCCTTCTCCTCCATCTCCCACTTGGGATGAATAGTAATTAT
CATCTCCTATAACCCCAAACTCACCCTTCTCAACTTCTACTTATACGCAC
TAATAACTACAACTGTATTCCTTACTATAAACTCAATCAAAGCCCTAAAA
CTCTCGACCCTTATAACTGCATGAACCAAAGTACCCTCACTAAACGCAAT
ACTACTCCTAACCTTACTCTCACTTGCAGGCCTCCCACCCCTAACAGGGT
TCCTACCTAAATGACTCATTATTCAGGAACTAACCAAACAAGATATAGCC
CCAGCAGCCACAATTATCTCCCTCCTCTCCCTACTAGGATTATTCTTTTA
TCTCCGCCTGGCATACTGCACAACAATTACACTCCCCCCCCACACCACAA
ATCACATGAAGCAGTGACACATCAACAAACCAACCCCAATCTCCATC
>ACC027 [Anthus correndera chilensis] [voucher Acc027] NADH dehydrogenase subunit 2 (ND2) gene, partial cds mitochondrial
AGCCGTCTTGCCACTGATCTCAAAATCTCATCACCCACGAGCCATTGAAG
CGGCTACCAAATACTTCCTAGTCCAAGCAGCTGCCTCTGCCCTAGTCCTA
TTCTCCAGCATAACCAACGCATGACACACAGGACAATGGGACATTACCCA
ACTCACCCAACCAACATCATGCTTAATCTTAACCTCAGCCATTGCAATAA
AACTGGGTCTAGTACCCTTCCACTTCTGATTCCCAGAAGTACTACAAGGC
TCCCCCCTCACCACCGGACTTCTCCTATCTACCATCATAAAACTCCCACC
AATTACATTACTATACATAACCTCCCCCTCACTAAACCCAACTCTCTTAA
CCACCATGGCCATTTTCTCAACAGCCCTAGGAGGATGAATAGGCCTCAAC
CAAACACAAATCCAAAAAATCCTAGCCTTCTCCTCCATCTCCCACTTGGG
ATGAATAGTAATTATCATCTCCTATAACCCCAAACTCACCCTTCTCAACT
TCTACTTATACGCACTAATAACTACAACTGTATTCCTTACTATAAACTCA
ATCAAAGCCCTAAAACTCTCGACCCTTATAACTGCATGAACCAAAGTACC
CTCACTAAACGCAATACTACTCCTAACCTTACTCTCACTTGCAGGCCTCC
CACCCCTAACAGGGTTCCTACCTAAATGACTCATTATTCAGGAACTAACC
AAACAAGATATAGCCCCAGCAGCCACAATTATCTCCCTCCTCTCCCTACT
AGGATTATTCTTTTATCTCCGCCTGGCATACTGCACAACAATTACACTCC
CCCCCCACACCACAAATCACATGAAGCAGTGACACATCAACAAACCAACC
CCAATCTCCATCGCCATCTTAACCACTATATCCATTACCCTACTGCCAGT
CGCTCCCATAATCCTCACCATCATCTA
>ACC028 [Anthus correndera chilensis] [voucher Acc028] NADH dehydrogenase subunit 2 (ND2) gene, partial cds mitochondrial
AGCCGTCTTGCCACTGATCTCAAAATCTCATCACCCACGAGCCATTGAAG
CGGCTACCAAATACTTCCTAGTCCAAGCAGCTGCCTCTGCCCTAGTCCTA
TTCTCCAGCATAACCAACGCATGACACACAGGACAATGGGACATTACCCA
ACTCACCCAACCAACATCATGCTTAATCTTAACCTCAGCCATTGCAATAA
AACTGGGTCTAGTACCCTTCCACTTCTGATTCCCAGAAGTACTACAAGGC
TCCCCCCTCACCACCGGACTTCTCCTATCTACCATCATAAAACTCCCACC
AATTACATTACTATACATAACCTCCCCCTCACTAAACCCAACTCTCTTAA
CCACCATGGCCATTTTCTCAACAGCCCTAGGAGGATGAATAGGCCTCAAC
CAAACACAAATCCAAAAAATCCTAGCCTTCTCCTCCATCTCCCACTTGGG
ATGAATAGTAATTATCATCTCCTATAACCCCAAACTCACCCTTCTCAACT
TCTACTTATACGCACTAATAACTACAACTGTATTCCTTACTATAAACTCA
ATCAAAGCCCTAAAACTCTCGACCCTTATAACTGCATGAACCAAAGTACC
CTCACTAAACGCAATACTACTCCTAACCTTACTCTCACTTGCAGGCCTCC
CACCCCTAACAGGGTTCCTACCTAAATGACTCATTATTCAGGAACTAACC
AAACAAGATATAGCCCCAGCAGCCACAATTATCTCCCTCCTCTCCCTACT
AGGATTATTCTTTTATCTCCGCCTGGCATACTGCACAACAATTACACTCC
CCCCCCACACCACAAATCACATGAAGCAGTGACACATCAACAAACCAACC
CCAATCTCCATCGCCATCTTAACCACTATATCCATTACCCTACTGCCAGT
CGCTCCCATAATCCTCACCATCATCTA
>ACC030 [Anthus correndera chilensis] [voucher Acc030] NADH dehydrogenase subunit 2 (ND2) gene, partial cds mitochondrial
AGCCGTCTTGCCACTGATCTCAAAATCTCATCACCCACGAGCCATCGAAG
CGGCTACCAAATACTTCCTAGTCCAAGCAGCTGCCTCTGCCCTAGTCCTA
TTCTCCAGCATAACCAACGCATGACACACAGGACAATGGGACATTACCCA
ACTCACCCAACCAACATCATGCTTAATCTTAACCTCAGCCATTGCAATGA
AACTGGGCCTAGTACCCTTCCACTTCTGATTCCCAGAAGTACTACAAGGC
TCCCCCCTCACCACCGGACTTCTCCTATCTACCATCATAAAACTCCCACC
AATTACATTACTATACATAACCTCCCCCTCACTAAACCCAACTCTCTTAA
CCACCATGGCCATTTTCTCAACAGCCCTAGGAGGATGAATAGGCCTCAAC
CAAACACAAATCCAAAAAATCCTAGCCTTCTCCTCCATCTCCCACTTGGG
ATGAATAGTAATTATCATCTCCTATAACCCCAAACTCACCCTTCTCAACT
TCTACTTATACGCACTAATAACTACAACTGTATTCCTTACTATAAACTCA
ATCAAAGCCCTAAAACTCTCGACCCTTATAACTGCATGAACCAAAGTACC
CTCACTAAACGCAATACTACTCCTAACCTTACTCTCACTTGCAGGCCTCC
CACCCCTAACAGGGTTCCTACCTAAATGACTCATTATTCAGGAACTAACC
AAACAAGATATAGCCCCAGCAGCCACAATTATCTCCCTCCTCTCCCTACT
AGGATTATTCTTTTATCTCCGCCTGGCATACTGCACAACAATTACACTCC
CCCCCCACACCACAAATCACATGAAGCAGTGACACATCAACAAACCAACC
CCAATCTCCATCGCCATCTTAACCACTATATCCATTACCCTACTGCCAGT
CGCTCCCATAATCCTCACCATCATC
>ACC031 [Anthus correndera chilensis] [voucher Acc031] NADH dehydrogenase subunit 2 (ND2) gene, partial cds mitochondrial
AACTACCATCACAATATCAAGCAACCACTGAATCATGGCTTGAATAGGGC
TCGAAATCAACACACTAGCCGTCTTGCCACTGATCTCAAAATCTCATCAC
CCACGAGCCATTGAAGCGGCTACCAAATACTTCCTAGTCCAAGCAGCTGC
CTCTGCCCTAGTCCTATTCTCCAGCATAACCAACGCATGACACACAGGAC
AATGGGACATTACCCAACTCACCCAACCAACATCATGCTTAATCTTAACC
TCAGCCATTGCAATAAAACTGGGTCTAGTACCCTTCCACTTCTGATTCCC
AGAAGTACTACAAGGCTCCCCCCTCACCACCGGACTTCTCCTATCTACCA
TCATAAAACTCCCACCAATTACATTACTATACATAACCTCCCCCTCACTA
AACCCAACTCTCTTAACCACCATGGCCATTTTCTCAACAGCCCTAGGAGG
ATGAATAGGCCTCAACCAAACACAAATCCAAAAAATCCTAGCCTTCTCCT
CCATCTCCCACTTGGGATGAATAGTAATTATCATCTCCTATAACCCCAAA
CTCACCCTTCTCAACTTCTACTTATACGCACTAATAACTACAACTGTATT
CCTTACTATAAACTCAATCAAAGCCCTAAAACTCTCGACCCTTATAACTG
CATGAACCAAAGTACCCTCACTAAACGCAATACTACTCCTAACCTTACTC
TCACTTGCAGGCCTCCCACCCCTAACAGGGTTCCTACCTAAATGACTCAT
TATTCAGGAACTAACCAAACAAGATATAGCCCCAGCAGCCACAATTATCT
CCCTCCTCTCCCTACTAGGATTATTCTTTTATCTCCGCCTGGCATACTGC
ACAACAATTACACTCCCCCCCCACACCACAAATCACATGAAGCAGTGACA
CATCAACAAACCAACCCCAATCTCCATCGCCATCTTAACCACTATATCCA
TTACCCTACTGCCAGTCGCTCCCATAATCCTCACCATCATCT
>ACC032 [Anthus correndera chilensis] [voucher Acc032] NADH dehydrogenase subunit 2 (ND2) gene, partial cds mitochondrial
TCATCAGCCTACTCCTAGGTACTACCATCACAATATCAAGCAACCACTGA
ATCATGGCTTGAATAGGGCTCGAAATCAACACACTAGCCGTCTTGCCACT
GATCTCAAAATCTCATCACCCACGAGCCATCGAAGCGGCTACCAAATACT
TCCTAGTCCAAGCAGCTGCCTCTGCCCTAGTCCTATTCTCCAGCATAACC
AACGCATGACACACAGGACAATGGGACATTACCCAACTCACCCAACCAAC
ATCATGCTTAATCTTAACCTCAGCCATTGCAATGAAACTGGGCCTAGTAC
CCTTCCACTTCTGATTCCCAGAAGTACTACAAGGCTCCCCCCTCACCACC
GGACTTCTCCTATCTACCATCATAAAACTCCCACCAATTACATTACTATA
CATAACCTCCCCCTCACTAAACCCAACTCTCTTAACCACCATGGCCATTT
TCTCAACAGCCCTAGGAGGATGAATAGGCCTCAACCAAACACAAATCCGA
AAAATCCTAGCCTTCTCCTCCATCTCCCACTTGGGATGAATAGTAATTAT
CATCTCCTATAACCCCAAACTCACCCTTCTCAACTTCTACTTATACGCAC
TAATAACTACAACTGTATTCCTTACTATAAACTCAATCAAAGCCCTAAAA
CTCTCGACCCTTATAACTGCATGAACCAAAGTACCCTCACTAAACGCAAT
ACTACTCCTAACCTTACTCTCACTTGCAGGCCTCCCACCCCTAACAGGGT
TCCTACCTAAATGACTCATTATTCAGGAACTAACCAAACAAGATATAGCC
CCAGCAGCCACAATTATCTCCCTCCTCTCCCTACTAGGATTATTCTTTTA
TCTCCGCCTGGCATACTGCACAACAATTACACTCCCCCCCCACACCACAA
ATCACATGAAGCAGTGACACATCAACAAACCAACCCCAATCTCCATCGCC
ATCTTAACCACTATATCC
>ACC033 [Anthus correndera chilensis] [voucher Acc033] NADH dehydrogenase subunit 2 (ND2) gene, partial cds mitochondrial
TCATCAGCCTACTCCTAGGTACTACCATCACAATATCAAGCAACCACTGA
ATCATGGCTTGAATAGGGCTCGAAATCAACACACTAGCCGTCTTGCCACT
GATCTCAAAATCTCATCACCCACGAGCCATCGAAGCGGCTACCAAATACT
TCCTAGTCCAAGCAGCTGCCTCTGCCCTAGTCCTATTCTCCAGCATAACC
AACGCATGACACACAGGACAATGGGACATTACCCAACTCACCCAACCAAC
ATCATGCTTAATCTTAACCTCAGCCATTGCAATGAAACTGGGCCTAGTAC
CCTTCCACTTCTGATTCCCAGAAGTACTACAAGGCTCCCCCCTCACCACC
GGACTTCTCCTATCTACCATCATAAAACTCCCACCAATTACATTACTATA
CATAACCTCCCCCTCACTAAACCCAACTCTCTTAACCACCATGGCCATTT
TCTCAACAGCCCTAGGAGGATGAATAGGCCTCAACCAAACACAAATCCGA
AAAATCCTAGCCTTCTCCTCCATCTCCCACTTGGGATGAATAGTAATTAT
CATCTCCTATAACCCCAAACTCACCCTTCTCAACTTCTACTTATACGCAC
TAATAACTACAACTGTATTCCTTACTATAAACTCAATCAAAGCCCTAAAA
CTCTCGACCCTTATAACTGCATGAACCAAAGTACCCTCACTAAACGCAAT
ACTACTCCTAACCTTACTCTCACTTGCAGGCCTCCCACCCCTAACAGGGT
TCCTACCTAAATGACTCATTATTCAGGAACTAACCAAACAAGATATAGCC
CCAGCAGCCACAATTATCTCCCTCCTCTCCCTACTAGGATTATTCTTTTA
TCTCCGCCTGGCATACTGCACAACAATTACACTCCCCCCCCACACCACAA
ATCACATGAAGCAGTGACACATCAACAAACCAACCCCAATCTCCATCGCC
ATCTTAACCACTATATCCATTACCCTACTGCCAGTCGCTCCCATAATCCT
>ACC034 [Anthus correndera chilensis] [voucher Acc034] NADH dehydrogenase subunit 2 (ND2) gene, partial cds mitochondrial
TCATCAGCCTACTCCTAGGTACTACCATCACAATATCAAGCAACCACTGA
ATCATGGCTTGAATAGGGCTCGAAATCAACACACTAGCCGTCTTGCCACT
GATCTCAAAATCTCATCACCCACGAGCCATCGAAGCGGCTACCAAATACT
TCCTAGTCCAAGCAGCTGCCTCTGCCCTAGTCCTATTCTCCAGCATAACC
AACGCATGACACACAGGACAATGGGACATTACCCAACTCACCCAACCAAC
ATCATGCTTAATCTTAACCTCAGCCATTGCAATGAAACTGGGCCTAGTAC
CCTTCCACTTCTGATTCCCAGAAGTACTACAAGGCTCCCCCCTCACCACC
GGACTTCTCCTATCTACCATCATAAAACTCCCACCAATTACATTACTATA
CATAACCTCCCCCTCACTAAACCCAACTCTCTTAACCACCATGGCCATTT
TCTCAACAGCCCTAGGAGGATGAATAGGCCTCAACCAAACACAAATCCGA
AAAATCCTAGCCTTCTCCTCCATCTCCCACTTGGGATGAATAGTAATTAT
CATCTCCTATAACCCCAAACTCACCCTTCTCAACTTCTACTTATACGCAC
TAATAACTACAACTGTATTCCTTACTATAAACTCAATCAAAGCCCTAAAA
CTCTCGACCCTTATAACTGCATGAACCAAAGTACCCTCACTAAACGCAAT
ACTACTCCTAACCTTACTCTCACTTGCAGGCCTCCCACCCCTAACAGGGT
TCCTACCTAAATGACTCATTATTCAGGAACTAACCAAACAAGATATAGCC
CCAGCAGCCACAATTATCTCCCTCCTCTCCCTACTAGGATTATTCTTTTA
TCTCCGCCTGGCATACTGCACAACAATTACACTCCCCCCCCACACCACAA
ATCACATGAAGCAGTGACACATCAACAAACCAACCCCAATCTCCATCGCC
ATCTTAACCACTATATCCATTACCCTACTGCCAGTCGCTCCCATA
>ACC035 [Anthus correndera chilensis] [voucher Acc035] NADH dehydrogenase subunit 2 (ND2) gene, partial cds mitochondrial
TACTCCTAGGTACTACCATCACAATATCAAGCAACCACTGAATCATGGCT
TGAATAGGGCTCGAAATCAACACACTAGCCGTCTTGCCACTGATCTCAAA
ATCTCATCACCCACGAGCCATCGAAGCGGCTACCAAATACTTCCTAGTCC
AAGCAGCTGCCTCTGCCCTAGTCCTATTCTCCAGCATAACCAACGCATGA
CACACAGGACAATGGGACATTACCCAACTCACCCAACCAACATCATGCTT
AATCTTAACCTCAGCCATTGCAATGAAACTGGGCCTAGTACCCTTCCACT
TCTGATTCCCAGAAGTACTACAAGGCTCCCCCCTCACCACCGGACTTCTC
CTATCTACCATCATAAAACTCCCACCAATTACATTACTATACATAACCTC
CCCCTCACTAAACCCAACTCTCTTAACCACCATGGCCATTTTCTCAACAG
CCCTAGGAGGATGAATAGGCCTCAACCAAACACAAATCCGAAAAATCCTA
GCCTTCTCCTCCATCTCCCACTTGGGATGAATAGTAATTATCATCTCCTA
TAACCCCAAACTCACCCTTCTCAACTTCTACTTATACGCACTAATAACTA
CAACTGTATTCCTTACTATAAACTCAATCAAAGCCCTAAAACTCTCGACC
CTTATAACTGCATGAACCAAAGTACCCTCACTAAACGCAATACTACTCCT
AACCTTACTCTCACTTGCAGGCCTCCCACCCCTAACAGGGTTCCTACCTA
AATGACTCATTATTCAGGAACTAACCAAACAAGATATAGCCCCAGCAGCC
ACAATTATCTCCCTCCTCTCCCTACTAGGATTATTCTTTTATCTCCGCCT
GGCATACTGCACAACAATTACACTCCCCCCCCACACCACAAATCACATGA
AGCAGTGACACATCAACAAACCAACCCCAATCTCCATCGCCATCTTAACC
ACTATATCCATTACCCTACTGCCAGTCGCTCCCATA
>ACC036 [Anthus correndera chilensis] [voucher Acc036] NADH dehydrogenase subunit 2 (ND2) gene, partial cds mitochondrial
TCATCAGCCTACTCCTAGGTACTACCATCACAATATCAAGCAACCACTGA
ATCATGGCTTGAATAGGGCTCGAAATCAACACACTAGCCGTCTTGCCACT
GATCTCAAAATCTCATCACCCACGAGCCATCGAAGCGGCTACCAAATACT
TCCTAGTCCAAGCAGCTGCCTCTGCCCTAGTCCTATTCTCCAGCATAACC
AACGCATGACACACAGGACAATGGGACATTACCCAACTCACCCAACCAAC
ATCATGCTTAATCTTAACCTCAGCCATTGCAATGAAACTGGGCCTAGTAC
CCTTCCACTTCTGATTCCCAGAAGTACTACAAGGCTCCCCCCTCACCACC
GGACTTCTCCTATCTACCATCATAAAACTCCCACCAATTACATTACTATA
CATAACCTCCCCCTCACTAAACCCAACTCTCTTAACCACCATGGCCATTT
TCTCAACAGCCCTAGGAGGATGAATAGGCCTCAACCAAACACAAATCCGA
AAAATCCTAGCCTTCTCCTCCATCTCCCACTTAGGATGAATAGTAATTAT
CATCTCCTATAACCCCAAACTCACCCTTCTCAACTTCTACTTATACGCAC
TAATAACTACAACTGTATTCCTTACTATAAACTCAATCAAAGCCCTAAAA
CTCTCGACCCTTATAACTGCATGAACCAAAGTACCCTCACTAAACGCAAT
ACTACTCCTAACCTTACTCTCACTTGCAGGCCTCCCACCCCTAACAGGGT
TCCTACCTAAATGACTCATTATTCAGGAACTAACCAAACAAGATATAGCC
CCAGCAGCCACAATTATCTCCCTCCTCTCCCTACTAGGATTATTCTTTTA
TCTCCGCCTGGCATACTGCACAACAATTACACTCCCCCCCCACACCACAA
ATCACATGAAGCAGTGACACATCAACAAACCAACCCCAATCTCCATCG
>ACC037 [Anthus correndera chilensis] [voucher Acc037] NADH dehydrogenase subunit 2 (ND2) gene, partial cds mitochondrial
CATCAGCCTACTCCTAGGTACTACCATCACAATATCAAGCAACCACTGAA
TCATGGCTTGAATAGGGCTCGAAATCAACACACTAGCCGTCTTGCCACTG
ATCTCAAAATCTCATCACCCACGAGCCATCGAAGCGGCTACCAAATACTT
CCTAGTCCAAGCAGCTGCCTCTGCCCTAGTCCTATTCTCCAGCATAACCA
ACGCATGACACACAGGACAATGGGACATTACCCAACTCACCCAACCAACA
TCATGCTTAATCTTAACCTCAGCCATTGCAATGAAACTGGGCCTAGTACC
CTTCCACTTCTGATTCCCAGAAGTACTACAAGGCTCCCCCCTCACCACCG
GACTTCTCCTATCTACCATCATAAAACTCCCACCAATTACATTACTATAC
ATAACCTCCCCCTCACTAAACCCAACTCTCTTAACCACCATGGCCATTTT
CTCAACAGCCCTAGGAGGATGAATAGGCCTCAACCAAACACAAATCCGAA
AAATCCTAGCCTTCTCCTCCATCTCCCACTTGGGATGAATAGTAATTATC
ATCTCCTATAACCCCAAACTCACCCTTCTCAACTTCTACTTATACGCACT
AATAACTACAACTGTATTCCTTACTATAAACTCAATCAAAGCCCTAAAAC
TCTCGACCCTTATAACTGCATGAACCAAAGTACCCTCACTAAACGCAATA
CTACTCCTAACCTTACTCTCACTTGCAGGCCTCCCACCCCTAACAGGGTT
CCTACCTAAATGACTCATTATTCAGGAACTAACCAAACAAGATATAGCCC
CAGCAGCCACAATTATCTCCCTCCTCTCCCTACTAGGATTATTCTTTTAT
CTCCGCCTGGCATACTGCACAACAATTACACTCCCCCCCCACACCACAAA
TCACATGAAGCAGTGACACATCAACAAACCAACCCCAATCTCCATCGCCA
TCTTAACCACTATATCC
>Accat001 [Anthus correndera catamarcae] [voucher Accat001] NADH dehydrogenase subunit 2 (ND2) gene, partial cds mitochondrial
CATCATCAGCCTACTCCTAGGAACTACCATCACAATATCAAGCAACCACT
GAATCATGGCTTGAATAGGGCTCGAAATCAACACACTAGCCGTCTTGCCA
CTGATCTCAAAATCTCATCACCCACGAGCCATCGAAGCGGCTACCAAATA
CTTCCTAGTCCAAGCAGCTGCCTCTGCCCTAGTCCTATTCTCCAGCATAA
CCAACGCATGACACACAGGACAATGGGACATTACCCAACTCACCCAACCA
ACATCATGCTTAATCTTAACCTCAGCCATTGCAATAAAACTGGGCCTAGT
ACCCTTCCACTTCTGATTCCCAGAAGTACTACAAGGCTCCCCCCTCACCA
CCGGACTTCTCCTATCCACCATCATAAAACTCCCACCAATTACATTACTA
TACATAACCTCCCCCTCACTAAACCCAACTCTCTTAACCACCATGGCCAT
TTTCTCAACAGCCCTAGGAGGATGAATAGGCCTCAACCAAACACAAATCC
GAAAAATCCTAGCCTTCTCCTCCATCTCCCACTTGGGATGAATAGTAATT
ATCATCTCCTATAACCCCAAACTCACCCTTCTCAACTTCTACTTATACGC
ACTAATAACTACAACTGTATTCCTTACTATAAACTCAATCAAAGCCCTAA
AACTCTCGACCCTTATAACTGCATGAACCAAAGTACCCTCACTAAACGCA
ATACTACTCCTAACCTTACTCTCACTTGCAGGCCTCCCACCCCTAACAGG
GTTCCTACCTAAATGACTCATTATTCAGGAACTAACCAAACAAGATATAG
CCCCAGCAGCCACAATTATCTCCCTCCTCTCCCTACTAGGATTATTCTTT
TATCTCCGCCTGGCATACTGCACAACAATTACACTCCCCCCCCACACCAC
AAACCACATGAAGCAGTGACACATCAACAAACCAACCCCAATCTCCATCG
CCATCTTAACCACTATATCCATTACCCT
>Accat002 [Anthus correndera catamarcae] [voucher Accat002] NADH dehydrogenase subunit 2 (ND2) gene, partial cds mitochondrial
TCATCAGCCTACTCCTAGGAACTACCATCACAATATCAAGCAACCACTGA
ATCATGGCTTGAATAGGGCTCGAAATCAACACACTAGCCGTCTTGCCACT
GATCTCAAAATCTCATCACCCACGAGCCATCGAAGCGGCTACCAAATACT
TCCTAGTCCAAGCAGCTGCCTCTGCCCTAGTCCTATTCTCCAGCATAACC
AACGCATGACACACAGGACAATGGGACATTACCCAACTCACCCAACCAAC
ATCATGCTTAATCTTAACCTCAGCCATTGCAATAAAACTGGGCCTAGTAC
CCTTCCACTTCTGATTCCCAGAAGTACTACAAGGCTCCCCCCTCACCACC
GGACTTCTCCTATCCACCATCATAAAACTCCCACCAATTACATTACTATA
CATAACCTCCCCCTCACTAAACCCAACTCTCTTAACCACCATGGCCATTT
TCTCAACAGCCCTAGGAGGATGAATAGGCCTCAACCAAACACAAATCCGA
AAAATCCTAGCCTTCTCCTCCATCTCCCACTTGGGATGAATAGTAATTAT
CATCTCCTATAACCCCAAACTCACCCTTCTCAACTTCTACTTATACGCAC
TAATAACTACAACTGTATTCCTTACTATAAACTCAATCAAAGCCCTAAAA
CTCTCGACCCTTATAACTGCATGAACCAAAGTACCCTCACTAAACGCAAT
ACTACTCCTAACCTTACTCTCACTTGCAGGCCTCCCACCCCTAACAGGGT
TCCTACCTAAATGACTCATTATTCAGGAACTAACCAAACAAGATATAGCC
CCAGCAGCCACAATTATCTCCCTCCTCTCCCTACTAGGATTATTCTTTTA
TCTCCGCCTGGCATACTGCACAACAATTACACTCCCCCCCCACACCACAA
ACCACATGAAGCAGTGACACATCAACAAACCAACCCCAATCTCCATCGCC
ATCTTAACCACTATATCCATTACCCTACTGCCAGTCGCCCCCATAATCCT
CACCATC
>Accat003 [Anthus correndera catamarcae] [voucher Accat003] NADH dehydrogenase subunit 2 (ND2) gene, partial cds mitochondrial
TCAGCCTACTCCTAGGAACTACCATCACAATATCAAGCAACCACTGAATC
ATGGCTTGAATAGGGCTCGAAATCAACACACTAGCCGTCTTGCCACTGAT
CTCAAAATCTCATCACCCACGAGCCATCGAAGCGGCTACCAAATACTTCC
TAGTCCAAGCAGCTGCCTCTGCCCTAGTCCTATTCTCCAGCATAACCAAC
GCATGACACACAGGACAATGGGACATTACCCAACTCACCCAACCAACATC
ATGCTTAATCTTAACCTCAGCCATTGCAATAAAACTGGGCCTAGTACCCT
TCCACTTCTGATTCCCAGAAGTACTACAAGGCTCCCCCCTCACCACCGGA
CTTCTCCTATCCACCATCATAAAACTCCCACCAATTACATTACTATACAT
AACCTCCCCCTCACTAAACCCAACTCTCTTAACCACCATGGCCATTTTCT
CAACAGCCCTAGGAGGATGAATAGGCCTCAACCAAACACAAATCCGAAAA
ATCCTAGCCTTCTCCTCCATCTCCCACTTGGGATGAATAGTAATTATCAT
CTCCTATAACCCCAAACTCACCCTTCTCAACTTCTACTTATACGCACTAA
TAACTACAACTGTATTCCTTACTATAAACTCAATCAAAGCCCTAAAACTC
TCGACCCTTATAACTGCATGAACCAAAGTACCCTCACTAAACGCAATACT
ACTCCTAACCTTACTCTCACTTGCAGGCCTCCCACCCCTAACAGGGTTCC
TACCTAAATGACTCATTATTCAGGAACTAACCAAACAAGATATAGCCCCA
GCAGCCACAATTATCTCCCTCCTCTCCCTACTAGGATTATTCTTTTATCT
CCGCCTGGCATACTGCACAACAATTACACTCCCCCCCCACACCACAAACC
ACATGAAGCAGTGACACATCAACAAACCAACCCCAATCTCCATCGCCATC
TTAACCACTATATCCATTACCCTACTGCCAGTCGCCCCCATAATCCTCAC
CATCAT
>Accat004 [Anthus correndera catamarcae] [voucher Accat004] NADH dehydrogenase subunit 2 (ND2) gene, partial cds mitochondrial
TCATCAGCCTACTCCTAGGAACTACCATCACAATATCAAGCAACCACTGA
ATCATGGCTTGAATAGGGCTCGAAATCAACACACTAGCCGTCTTGCCACT
GATCTCAAAATCTCATCACCCACGAGCCATCGAAGCGGCTACCAAATACT
TCCTAGTCCAAGCAGCTGCCTCTGCCCTAGTCCTATTCTCCAGCATAACC
AACGCATGACACACAGGACAATGGGACATTACCCAACTCACCCAACCAAC
ATCATGCTTAATCTTAACCTCAGCCATTGCAATAAAACTGGGCCTAGTAC
CCTTCCACTTCTGATTCCCAGAAGTACTACAAGGCTCCCCCCTCACCACC
GGACTTCTCCTATCCACCATCATAAAACTCCCACCAATTACATTACTATA
CATAACCTCCCCCTCACTAAACCCAACTCTCTTAACCACCATGGCCATTT
TCTCAACAGCCCTAGGAGGATGAATAGGCCTCAACCAAACACAAATCCGA
AAAATCCTAGCCTTCTCCTCCATCTCCCACTTGGGATGAATAGTAATTAT
CATCTCCTATAACCCCAAACTCACCCTTCTCAACTTCTACTTATACGCAC
TAATAACTACAACTGTATTCCTTACTATAAACTCAATCAAAGCCCTAAAA
CTCTCGACCCTTATAACTGCATGAACCAAAGTACCCTCACTAAACGCAAT
ACTACTCCTAACCTTACTCTCACTTGCAGGCCTCCCACCCCTAACAGGGT
TCCTACCTAAATGACTCATTATTCAGGAACTAACCAAACAAGATATAGCC
CCAGCAGCCACAATTATCTCCCTCCTCTCCCTACTAGGATTATTCTTTTA
TCTCCGCCTGGCATACTGCACAACAATTACACTCCCCCCCCACACCACAA
ACCACATGAAGCAGTGACACATCAACAAACCAACCCCAATCTCCATCGCC
ATCTTAACCACTATATCCATTACCCTACTGCCAGTCGCCCCCATAATCCT
CACCATCA
>Accat005 [Anthus correndera catamarcae] [voucher Accat005] NADH dehydrogenase subunit 2 (ND2) gene, partial cds mitochondrial
GTCTTGCCACTGATCTCAAAATCTCATCACCCACGAGCCATCGAAGCGGC
TACCAAATACTTCCTAGTCCAAGCAGCTGCCTCTGCCCTAGTCCTATTCT
CCAGCATAACCAACGCATGACACACAGGACAATGGGACATTACCCAACTC
ACCCAACCAACATCATGCTTAATCTTAACCTCAGCCATTGCAATAAAACT
GGGCCTAGTACCCTTCCACTTCTGATTCCCAGAAGTACTACAAGGCTCCC
CCCTCACCACCGGACTTCTCCTATCCACCATCATAAAACTCCCACCAATT
ACATTACTATACATAACCTCCCCCTCACTAAACCCAACTCTCTTAACCAC
CATGGCCATTTTCTCAACAGCCCTAGGAGGATGAATAGGCCTCAACCAAA
CACAAATCCGAAAAATCCTAGCCTTCTCCTCCATCTCCCACTTGGGATGA
ATAGTAATTATCATCTCCTATAACCCCAAACTCACCCTTCTCAACTTCTA
CTTATACGCACTAATAACTACAACTGTATTCCTTACTATAAACTCAATCA
AAGCCCTAAAACTCTCGACCCTTATAACTGCATGAACCAAAGTACCCTCA
CTAAACGCAATACTACTCCTAACCTTACTCTCACTTGCAGGCCTCCCACC
CCTAACAGGGTTCCTACCTAAATGACTCATTATTCAGGAACTAACCAAAC
AAGATATAGCCCCAGCAGCCACAATTATCTCCCTCCTCTCCCTACTAGGA
TTATTCTTTTATCTTCGCCTGGCATACTGCACAACAATTACACTCCCCCC
CCACACCACAAATCACATGAAACAGTGACACATCAACAAACCAACCCCAA
TCTCCATCGCCATCTTAACCACTATATCCATTACCCTACTGCCAGTCGCC
CCCTTAATCCTCACCATCAT
>MACN580 [Anthus correndera chilensis] [voucher MACN580] NADH dehydrogenase subunit 2 (ND2) gene, partial cds mitochondrial
TCATCAGCCTACTCCTAGGAACTACCATCACAATATCAAGCAACCACTGA
ATCATGGCTTGAATAGGGCTCGAAATCAACACACTAGCCGTCTTGCCACT
GATCTCAAAATCTCATCACCCACGAGCCATCGAAGCGGCTACCAAATACT
TCCTAGTCCAAGCAGCTGCCTCTGCCCTAGTCCTATTCTCCAGCATAACC
AACGCATGACACACAGGACAATGGGACATTACCCAACTCACCCAACCAAC
ATCATGCTTAATCTTAACCTCAGCCATTGCAATGAAACTGGGCCTAGTAC
CCTTCCACTTCTGATTCCCAGAAGTACTACAAGGCTCCCCCCTCACCACC
GGACTTCTCCTATCTACCATCATAAAACTCCCACCAATTACATTACTATA
CATAACCTCCCCCTCACTAAACCCAACTCTCTTAACCACCATGGCCATTT
TCTCAACAGCCCTAGGAGGATGAATAGGCCTCAACCAAACACAAATCCGA
AAAATCCTAGCCTTCTCCTCCATCTCCCACTTGGGATGAATAGTAATTAT
CATCTCCTATAACCCCAAACTCACCCTTCTCAACTTCTACTTATACGCAC
TAATAACTACAACTGTATTCCTTACTATAAACTCAATCAAAGCCCTAAAA
CTCTCGACCCTTATAACTGCATGAACCAAAGTACCCTCACTAAACGCAAT
ACTACTCCTAACCTTACTCTCACTTGCAGGCCTCCCACCCCTAACAGGGT
TCCTACCTAAATGACTCATTATTCAGGAACTAACCAAACAAGATATAGCC
CCAGCAGCCACAATTATCTCCCTCCTCTCCCTACTAGGATTATTCTTTTA
TCTCCGCCTGGCATACTGCACAACAATTACACTCCCCCCCCACACCACAA
ATCACATGAAGCAGTGACACATCAACAAACCAACCCCAATCTCCATCGCC
ATCTTAACCACTA
>MACN581 [Anthus correndera chilensis] [voucher MACN581] NADH dehydrogenase subunit 2 (ND2) gene, partial cds mitochondrial
TCATCAGCCTACTCCTAGGAACTACCATCACAATATCAAGCAACCACTGA
ATCATGGCTTGAATAGGGCTCGAAATCAACACACTAGCCGTCTTGCCACT
GATCTCAAAATCTCATCACCCACGAGCCATCGAAGCGGCTACCAAATACT
TCCTAGTCCAAGCAGCTGCCTCTGCCCTAGTCCTATTCTCCAGCATAACC
AACGCATGACACACAGGACAATGGGACATTACCCAACTCACCCAACCAAC
ATCATGCTTAATCTTAACCTCAGCCATTGCAATAAAACTGGGTCTAGTAC
CCTTCCACTTCTGATTCCCAGAAGTACTACAAGGCTCCCCCCTCACCACC
GGACTTCTCCTATCTACCATCATAAAACTCCCACCAATTACATTACTATA
CATAACCTCCCCCTCACTAAACCCAACTCTCTTAACCACCATGGCCATTT
TCTCAACAGCCCTAGGAGGATGAATAGGCCTCAACCAAACACAAATCCGA
AAAATCCTAGCCTTCTCCTCCATCTCCCACTTGGGATGAATAGTAATTAT
CATCTCCTATAACCCCAAACTCACCCTTCTCAACTTCTACTTATACGCAC
TAATAACTACAACTGTATTCCTTACTATAAACTCAATCAAAGCCCTAAAA
CTCTCGACCCTTATAACTGCATGAACCAAAGTACCCTCACTAAACGCAAT
ACTACTCCTAACCTTACTCTCACTTGCAGGCCTCCCACCCCTAACAGGGT
TCCTACCTAAATGACTCATTATTCAGGAACTAACCAAACAAGATATAGCC
CCAGCAGCCACAATTATCTCCCTCCTCTCCCTACTAGGATTATTCTTTTA
TCTCCGCCTGGCATACTGCACAACAATTACACTCCCCCCCCACACCACAA
ATCACATGAAGCAGTGACACATCAACAAACCAACCCCAATCTCCATCGCC
ATCTTAACCACTA
>MACN582 [Anthus correndera chilensis] [voucher MACN582] NADH dehydrogenase subunit 2 (ND2) gene, partial cds mitochondrial
TCATCAGCCTACTCCTAGGAACTACCATCACAATATCAAGCAACCACTGA
ATCATGGCTTGAATAGGGCTCGAAATCAACACACTAGCCGTCTTGCCACT
GATCTCAAAATCTCATCACCCACGAGCCATCGAAGCGGCTACCAAATACT
TCCTAGTCCAAGCAGCTGCCTCTGCCCTAGTCCTATTCTCCAGCATAACC
AACGCATGACACACAGGACAATGGGACATTACCCAACTCACCCAACCAAC
ATCATGCTTAATCTTAACCTCAGCCATTGCAATAAAACTGGGCCTAGTAC
CCTTCCACTTCTGATTCCCAGAAGTACTACAAGGCTCCCCCCTCACCACC
GGACTTCTCCTATCTACCATCATAAAACTCCCACCAATTACATTACTATA
CATAACCTCCCCCTCACTAAACCCAACCCTCTTAACCACCATGGCCATTT
TCTCAACAGCCCTAGGAGGATGAATAGGCCTCAACCAAACACAAATCCGA
AAAATCCTAGCCTTCTCCTCCATCTCCCACTTGGGATGAATAGTAATTAT
CATCTCCTATAACCCCAAACTCACCCTTCTCAACTTCTACTTATACGCAC
TAATAACTACAACTGTATTCCTTACTATAAACTCAATCAAAGCCCTAAAA
CTCTCGACCCTTATAACTGCATGAACCAAAGTACCCTCACTAAACGCAAT
ACTACTCCTAACCTTACTCTCACTTGCAGGCCTCCCACCCCTAACAGGGT
TCCTACCTAAATGACTCATTATTCAGGAACTAACCAAACAAGATATAGCC
CCAGCAGCCACAATTATCTCCCTCCTCTCCCTACTAGGATTATTCTTTTA
TCTCCGCCTGGCATACTGCACAACAATTACACTCCCCCCCCACACCACAA
ATCACATGAAGCAGTGACACATCAACAAACCAACCCCAATCTCCATCGCC
ATCTTAACCACTA
>MACN583 [Anthus correndera chilensis] [voucher MACN583] NADH dehydrogenase subunit 2 (ND2) gene, partial cds mitochondrial
TCAGCCTACTCCTAGGAACTACCATCACAATATCAAGCAACCACTGAATC
ATGGCTTGAATAGGGCTCGAAATCAACACACTAGCCGTCTTGCCACTGAT
CTCAAAATCTCATCACCCACGAGCCATCGAAGCGGCTACCAAATACTTCC
TAGTCCAAGCAGCTGCCTCTGCCCTAGTCCTATTCTCCAGCATAACCAAC
GCATGACACACAGGACAATGGGACATTACCCAACTCACCCAACCAACATC
ATGCTTAATCTTAACCTCAGCCATTGCAATAAAACTGGGTCTAGTACCCT
TCCACTTCTGATTCCCAGAAGTACTACAAGGCTCCCCCCTCACCACCGGA
CTTCTCCTATCTACCATCATAAAACTCCCACCAATTACATTACTATACAT
AACCTCCCCCTCACTAAACCCAACTCTCTTAACCACCATGGCCATTTTCT
CAACAGCCCTAGGAGGATGAATAGGCCTCAACCAAACACAAATCCGAAAA
ATCCTAGCCTTCTCCTCCATCTCCCACTTGGGATGAATAGTAATTATCAT
CTCCTATAACCCCAAACTCACCCTTCTCAACTTCTACTTATACGCACTAA
TAACTACAACTGTATTCCTTACTATAAACTCAATCAAAGCCCTAAAACTC
TCGACCCTTATAACTGCATGAACCAAAGTACCCTCACTAAACGCAATACT
ACTCCTAACCTTACTCTCACTTGCAGGCCTCCCACCCCTAACAGGGTTCC
TACCTAAATGACTCATTATTCAGGAACTAACCAAACAAGATATAGCCCCA
GCAGCCACAATTATCTCCCTCCTCTCCCTACTAGGATTATTCTTTTATCT
CCGCCTGGCATACTGCACAACAATTACACTCCCCCCCCACACCACAAATC
ACATGAAGCAGTGACACATCAACAAACCAACCCCAATCTCCATCGCCATC
TTAACCACTA
>MACN584 [Anthus correndera chilensis] [voucher MACN584] NADH dehydrogenase subunit 2 (ND2) gene, partial cds mitochondrial
TCATCAGCCTACTCCTAGGAACTACCATCACAATATCAAGCAACCACTGA
ATCATGGCTTGAATAGGGCTCGAAATCAACACACTAGCCGTCTTGCCACT
GATCTCAAAATCTCATCACCCACGAGCCATCGAAGCGGCTACCAAATACT
TCCTAGTCCAAGCAGCTGCCTCTGCCCTAGTCCTATTCTCCAGCATAACC
AACGCATGACACACAGGACAATGGGACATTACCCAACTCACCCAACCAAC
ATCATGCTTAATCTTAACCTCAGCCATTGCAATAAAACTGGGCCTAGTAC
CCTTCCACTTCTGATTCCCAGAAGTACTACAAGGCTCCCCCCTCACCACC
GGACTTCTCCTATCTACCATCATAAAACTCCCACCAATTACATTACTATA
CATAACCTCCCCCTCACTAAACCCAACTCTCTTAACCACCATGGCCATTT
TCTCAACAGCCCTAGGAGGATGAATAGGCCTCAACCAAACACAAATCCGA
AAAATCCTAGCCTTCTCCTCCATCTCCCACTTGGGATGAATAGTAATTAT
CATCTCCTATAACCCCAAACTCACCCTTCTCAACTTCTACTTATACGCAC
TAATAACTACAACTGTATTCCTTACTATAAACTCAATCAAAGCCCTAAAA
CTCTCGACCCTTATAACTGCATGAACCAAAGTACCCTCACTAAACGCAAT
ACTACTCCTAACCTTACTCTCACTTGCAGGCCTCCCACCCCTAACAGGGT
TCCTACCTAAATGACTCATTATTCAGGAACTAACCAAACAAGATATAGCC
CCAGCAGCCACAATTATCTCCCTCCTCTCCCTACTAGGATTATTCTTTTA
TCTCCGCCTGGCATACTGCACAACAATTACACTCCCCCCCCACACCACAA
ATCACATGAAGCAGTGACACATCAACAAACCAACCCCAATCTCCATCGCC
ATCTTAACCACTA
>MACN588 [Anthus correndera chilensis] [voucher MACN588] NADH dehydrogenase subunit 2 (ND2) gene, partial cds mitochondrial
TCATCAGCCTACTCCTAGGAACTACCATCACAATATCAAGCAACCACTGA
ATCATGGCTTGAATAGGGCTCGAAATCAACACACTAGCCGTCTTGCCACT
GATCTCAAAATCTCATCACCCACGAGCCATTGAAGCGGCTACCAAATACT
TCCTAGTCCAAGCAGCTGCCTCTGCCCTAGTCCTATTCTCCAGCATAACC
AACGCATGACACACAGGACAATGGGACATTACCCAACTCACCCAACCAAC
ATCATGCTTAATCTTAACCTCAGCCATTGCAATAAAACTGGGTCTAGTAC
CCTTCCACTTCTGATTCCCAGAAGTACTACAAGGCTCCCCCCTCACCACC
GGACTTCTCCTATCTACCATCATAAAACTCCCACCAATTACATTACTATA
CATAACCTCCCCCTCACTAAACCCAACTCTCTTAACCACCATGGCCATTT
TCTCAACAGCCCTAGGAGGATGAATAGGCCTCAACCAAACACAAATCCGA
AAAATCCTAGCCTTCTCCTCCATCTCCCACTTGGGATGAATAGTAATTAT
CATCTCCTATAACCCCAAACTCACCCTTCTCAACTTCTACTTATACGCAC
TAATAACTACAACTGTATTCCTTACTATAAACTCAATCAAAGCCCTAAAA
CTCTCGACCCTTATAACTGCATGAACCAAAGTACCCTCACTAAACGCAAT
ACTACTCCTAACCTTACTCTCACTTGCAGGCCTCCCACCCCTAACAGGGT
TCCTACCTAAATGACTCATTATTCAGGAACTAACCAAACAAGATATAGCC
CCAGCAGCCACAATTATCTCCCTCCTCTCCCTACTAGGATTATTCTTTTA
TCTCCGCCTGGCATACTGCACAACAATTACACTCCCCCCCCACACCACAA
ATCACATGAAGCAGTGACACATCAACAAACCAACCCCAATCTCCATCGCC
ATCTTAACCACTA
>MACN631 [Anthus correndera chilensis] [voucher MACN631] NADH dehydrogenase subunit 2 (ND2) gene, partial cds mitochondrial
TCAGCCTACTCCTAGGAACTACCATCACAATATCAAGCAACCACTGAATC
ATGGCTTGAATAGGGCTCGAAATCAACACACTAGCCGTCTTGCCACTGAT
CTCAAAATCTCATCACCCACGAGCCATCGAAGCGGCTACCAAATACTTCC
TAGTCCAAGCAGCTGCCTCTGCCCTAGTCCTATTCTCCAGCATAACCAAC
GCATGACACACAGGACAATGGGACATTACCCAACTCACCCAACCAACATC
ATGCTTAATCTTAACCTCAGCCATTGCAATAAAACTGGGCCTAGTACCCT
TCCACTTCTGATTCCCAGAAGTACTACAAGGCTCCCCCCTCACCACCGGA
CTTCTCCTATCTACCATCATAAAACTCCCACCAATTACATTACTATACAT
AACCTCCCCCTCACTAAACCCAACTCTCTTAACCACCATGGCCATTTTCT
CAACAGCCCTAGGAGGATGAATAGGCCTCAACCAAACACAAATCCGAAAA
ATCCTAGCCTTCTCCTCCATCTCCCACTTGGGATGAATAGTAATTATCAT
CTCCTACAACCCCAAACTCACCCTTCTCAACTTCTACTTATACGCACTAA
TAACTACAACTGTATTCCTTACTATAAACTCAATCAAAGCCCTAAAACTC
TCGACCCTTATAACTGCATGAACCAAAGTACCCTCACTAAACGCAATACT
ACTCCTAACCTTACTCTCACTTGCAGGCCTCCCACCCCTAACAGGGTTCC
TACCTAAATGACTCATTATTCAGGAACTAACCAAACAAGATATAGCCCCA
GCAGCCACAATTATCTCCCTCCTCTCCCTACTAGGATTATTCTTTTATCT
CCGCCTGGCATACTGCACAACAATTACACTCCCCCCCCACACCACAAATC
ACATGAAGCAGTGACACATCAACAAACCAACCCCAATCTCCATCGCCATC
TTAACCACTA
>UWBM54550 [Anthus correndera catamarcae] [voucher UWBM54550] NADH dehydrogenase subunit 2 (ND2) gene, partial cds mitochondrial
CATCAGCCTACTCCTAGGAACTACCATCACAATATCAAGCAACCACTGAA
TCATGGCTTGAATAGGGCTCGAAATCAACACACTAGCCGTCTTGCCACTG
ATCTCAAAATCTCATCACCCACGAGCCATCGAAGCGGCTACCAAATACTT
CCTAGTCCAAGCAGCTGCCTCTGCCCTAGTCCTATTCTCCAGCATAACCA
ACGCATGACACACAGGACAATGGGACATTACCCAACTCACCCAACCAACA
TCATGCTTAATCTTAACCTCAGCCATTGCAATAAAACTGGGTCTAGTACC
CTTCCACTTCTGATTCCCAGAAGTACTACAAGGCTCCCCCCTCACCACCG
GACTTCTCCTATCTACCATCATAAAACTCCCACCAATTACATTACTATAC
ATAACCTCCCCCTCACTAAACCCAACTCTCTTAACCACCATGGCCATTTT
CTCAACAGCCCTAGGAGGATGAATAGGCCTCAACCAAACACAAATCCGAA
AAATCCTAGCCTTCTCCTCCATCTCCCACTTGGGATGAATAGTAATTATC
ATCTCCTATAACCCCAAACTCACCCTTCTCAACTTCTACTTATACGCACT
AATAACTACAACTGTATTCCTTACTATAAACTCAATCAAAGCCCTAAAAC
TCTCGACCCTTATAACTGCATGAACCAAAGTACCCTCACTAAACGCAATA
CTACTCCTAACCTTACTCTCACTTGCAGGCCTCCCACCCCTAACAGGGTT
CCTACCCAAATGACTCATTATTCAGGAACTAACCAAACAAGATATAGCCC
CAGCAGCCACAATTATCTCCCTCCTCTCCCTACTAGGATTATTCTTTTAT
CTCCGCCTGGCATACTGCACAACAATTACACTCCCCCCCCACACCACAAA
TCACATGAAGCAGTGACACATCAACAAACCAACCCCAATCTCCATCGCCA
TCTTAACCACTA
>UWBM54552 [Anthus correndera catamarcae] [voucher UWBM54552] NADH dehydrogenase subunit 2 (ND2) gene, partial cds mitochondrial
TCATCAGCCTACTCCTAGGAACTACCATCACAATATCAAGCAACCACTGA
ATCATGGCTTGAATAGGGCTCGAAATCAACACACTAGCCGTCTTGCCACT
GATCTCAAAATCTCATCACCCACGAGCCATCGAAGCGGCTACCAAATACT
TCCTAGTCCAAGCAGCTGCCTCTGCCCTAGTCCTATTCTCCAGCATAACC
AACGCATGACACACAGGACAATGGGACATTACCCAACTCACCCAACCAAC
ATCATGCTTAATCTTAACCTCAGCCATTGCAATAAAACTGGGTCTAGTAC
CCTTCCACTTCTGATTCCCAGAAGTACTACAAGGCTCCCCCCTCACCACC
GGACTTCTCCTATCTACCATCATAAAACTCCCACCAATTACATTACTATA
CATAACCTCCCCCTCACTAAACCCAACTCTCTTAACCACCATGGCCATTT
TCTCAACAGCCCTAGGAGGATGAATAGGCCTCAACCAAACACAAATCCGA
AAAATCCTAGCCTTCTCCTCCATCTCCCACTTGGGATGAATAGTAATTAT
CATCTCCTATAACCCCAAACTCACCCTTCTCAACTTCTACTTATACGCAC
TAATAACTACAACTGTATTCCTTACTATAAACTCAATCAAAGCCCTAAAA
CTCTCGACCCTTATAACTGCATGAACCAAAGTACCCTCACTAAACGCAAT
ACTACTCCTAACCTTACTCTCACTTGCAGGCCTCCCACCCCTAACAGGGT
TCCTACCTAAATGACTCATTATTCAGGAACTAACCAAACAAGATATAGCC
CCAGCAGCCACAATTATCTCCCTCCTCTCCCTACTAGGATTATTCTTTTA
TCTCCGCCTGGCATACTGCACAACAATTACACTCCCCCCCCACACCACAA
ATCACATGAAGCAGTGACACATCAACAAACCAACCCCAATCTCCATCGCC
ATCTTAACCACTA
>UWBM54553 [Anthus correndera catamarcae] [voucher UWBM54553] NADH dehydrogenase subunit 2 (ND2) gene, partial cds mitochondrial
TCATCAGCCTACTCCTAGGAACTACCATCACAATATCAAGCAACCACTGA
ATCATGGCTTGAATAGGGCTCGAAATCAACACACTAGCCGTCTTGCCACT
GATCTCAAAATCTCATCACCCACGAGCCATCGAAGCGGCTACCAAATACT
TCCTAGTCCAAGCAGCTGCCTCTGCCCTAGTCCTATTCTCCAGCATAACC
AACGCATGACACACAGGACAATGGGACATTACCCAACTCACCCAACCAAC
ATCATGCTTAATCTTAACCTCAGCCATTGCAATAAAACTGGGTCTAGTAC
CCTTCCACTTCTGATTCCCAGAAGTACTACAAGGCTCCCCCCTCACCACC
GGACTTCTCCTATCTACCATCATAAAACTCCCACCAATTACATTACTATA
CATAACCTCCCCCTCACTAAACCCAACTCTCTTAACCACCATGGCCATTT
TCTCAACAGCCCTAGGAGGATGAATAGGCCTCAACCAAACACAAATCCGA
AAAATCCTAGCCTTCTCCTCCATCTCCCACTTGGGATGAATAGTAATTAT
CATCTCCTATAACCCCAAACTCACCCTTCTCAACTTCTACTTATACGCAC
TAATAACTACAACTGTATTCCTTACTATAAACTCAATCAAAGCCCTAAAA
CTCTCGACCCTTATAACTGCATGAACCAAAGTACCCTCACTAAACGCAAT
ACTACTCCTAACCTTACTCTCACTTGCAGGCCTCCCACCCCTAACAGGGT
TCCTACCCAAATGACTCATTATTCAGGAACTAACCAAACAAGATATAGCC
CCAGCAGCCACAATTATCTCCCTCCTCTCCCTACTAGGATTATTCTTTTA
TCTCCGCCTGGCATACTGCACAACAATTACACTCCCCCCCCACACCACAA
ATCACATGAAGCAGTGACACATCAACAAACCAACCCCAATCTCCATCGCC
ATCTTAACCACTA
>UWBM54555 [Anthus correndera catamarcae] [voucher UWBM54555] NADH dehydrogenase subunit 2 (ND2) gene, partial cds mitochondrial
TCATCAGCCTACTCCTAGGAACTACCATCACAATATCAAGCAACCACTGA
ATCATGGCTTGAATAGGGCTCGAAATCAACACACTAGCCGTCTTGCCACT
GATCTCAAAATCTCATCACCCACGAGCCATCGAAGCGGCTACCAAATACT
TCCTAGTCCAAGCAGCTGCCTCTGCCCTAGTCCTATTCTCCAGCATAACC
AACGCATGACACACAGGACAATGGGACATTACCCAACTCACCCAACCAAC
ATCATGCTTAATCTTAACCTCAGCCATTGCAATAAAACTGGGCCTAGTAC
CCTTCCACTTCTGATTCCCAGAAGTACTACAAGGCTCCCCCCTCACCACC
GGACTTCTCCTATCTACCATCATAAAACTCCCACCAATTACATTACTATA
CATAACTTCCCCCTCACTAAACCCAACTCTCTTAACCACCATGGCCATTT
TCTCAACAGCCCTAGGAGGATGAATAGGCCTCAACCAAACACAAATCCGA
AAAATCCTAGCCTTCTCCTCCATCTCCCACTTGGGATGAATAGTAATTAT
CATCTCCTATAACCCCAAACTCACCCTTCTCAACTTCTACTTATACGCAC
TAATAACTACAACTGTATTCCTTACTATAAACTCAATCAAAGCCCTAAAA
CTCTCGACCCTTATAACTGCATGAACCAAAGTACCCTCACTAAACGCAAT
ACTACTCCTAACCTTACTCTCACTTGCAGGCCTCCCACCCCTAACAGGGT
TCCTACCTAAATGACTCATTATTCAGGAACTAACCAAACAAGATATAGCC
CCAGCAGCCACAATTATCTCCCTCCTCTCCCTACTAGGATTATTCTTTTA
TCTCCGCCTGGCATACTGCACAACAATTACACTCCCCCCCCACACCACAA
ATCACATGAAGCAGTGACACATCAACAAACCAACCCCAATCTCCATCGCC
ATCTTAACCACTA
>UWBM54511 [Anthus correndera catamarcae] [voucher UWBM54511] NADH dehydrogenase subunit 2 (ND2) gene, partial cds mitochondrial
ATGAACCCCCAAGCAAAACTGATTTTCATCATCAGCCTACTCCTAGGAACTACCATCACA
ATATCAAGCAACCACTGAATCATGGCTTGAATAGGGCTCGAAATCAACACACTAGCCGTC
TTGCCACTGATCTCAAAATCTCACCACCCACGAGCCATCGAAGCGGCTACCAAATACTTC
CTAGTCCAAGCAGCTGCCTCTGCCCTAGTCCTATTCTCCAGCATAACCAACGCATGACAC
ACAGGACAATGGGACATTACCCAACTCACCCAACCAACATCATGCTTAATCTTAACCTCA
GCCATTGCAATAAAACTGGGCCTAGTACCCTTCCACTTCTGATTCCCAGAAGTACTACAA
GGCTCCCCCCTCACCACCGGACTTCTCCTATCCACCATCATAAAACTCCCACCAATTACA
TTACTATACATAACCTCCCCCTCACTAAACCCAACTCTCTTAACCACCATGGCCATTTTC
TCAACAGCCCTAGGAGGATGAATAGGCCTCAACCAAACACAAATCCGAAAAATCCTAGCC
TTCTCCTCCATCTCCCACTTGGGATGAATAGTAATTATCATCTCCTATAACCCCAAACTC
ACCCTTCTCAACTTCTACTTATACGCACTAATAACTACAACTGTATTCCTTACTATAAAC
TCAATCAAAGCCCTAAAACTCTCGACCCTTATAACTGCATGAACCAAAGTACCCTCACTA
AACGCAATACTACTCCTAACCTTACTCTCACTTGCAGGCCTCCCACCCCTAACAGGGTTC
CTACCTAAATGACTCATTATTCAGGAACTAACCAAACAAGATATAGCCCCAGCAGCCACA
ATTATCTCCCTCCTCTCCCTACTAGGATTATTCTTTTATCTCCGCCTGGCATACTGCACA
ACAATTACACTCCCCCCCCACACCACAAATCACATGAAACAGTGACACATCAACAAACCA
ACCCCAATCTCCATCGCCATCTTAACCACTATATCCATTACCCTACTGCCAGTCGCCCCC
ATAATCCTCACCATCATCTAA
>BAS1 [Anthus correndera antarcticus] [voucher BAS1] NADH dehydrogenase subunit 2 (ND2) gene, partial cds mitochondrial
TCATCAGCCTACTCCTAGGAACTACCATCACAATATCAAGCAACCACTGAATCATGGCTT
GAATAGGGCTCGAAATCAACACACTAGCCGTCTTGCCGCTGATCTCAAAATCTCATCACC
CACGAGCCATCGAAGCGGCTACCAAATACTTCCTAGTCCAAGCAGCTGCCTCTGCCCTAG
TCCTATTCTCCAGCATAACCAACGCATGACACACAGGACAATGGGACATTACCCAACTCA
CCCAACCAACATCATGCTTAATCTTAACCTCAGCCATTGCAATAAAACTGGGTCTAGTAC
CCTTCCACTTCTGATTCCCAGAAGTACTACAAGGCTCCCCCCTCACCACCGGACTTCTCC
TATCTACCATCATAAAACTCCCACCAATTACATTACTATACATAACCTCCCCCTCACTAA
ACCCAACTCTCTTAACCACCATGGCCATTTTCTCAACAGCCCTAGGAGGATGAATAGGCC
TCAACCAAACACAAATCCGAAAAATCCTAGCCTTCTCCTCCATCTCCCACTTGGGATGAA
TAGTAATTATCATCTCCTATAACCCCAAACTCACCCTTCTCAACTTCTACTTATACGCAC
TAATAACTACAACTGTATTCCTTACTATAAACTCAATCAAAGCCCTAAAACTCTCGACCC
TTATAACTGCATGAACCAAAGTACCCTCACTAAACGCAATACTACTCCTAACCTTACTCT
CACTTGCAGGCCTCCCACCCCTAACAGGGTTCCTACCTAAATGACTCATTATTCAGGAAC
TAACCAAACAAGATATAGCCCCAGCAGCCACAATTATCTCCCTCCTCTCCCTACTAGGAT
TATTCTTTTATCTCCGCCTGGCATACTGCACAACAATTACACTCCCCCCCCACACCACAA
ATCACATGAAGCAGTGACACATCAACAAACCAACCCCAATCTCCATCGCCATCTTAACCA
CTATATCCATTACCCTACTGCCAGTCGCTCCCATAATCCTCACCATCATTTAAGAAGCTT
AGGATCCCCAAACGAGGCCTTCCA
>BAS4 [Anthus correndera antarcticus] [voucher BAS4] NADH dehydrogenase subunit 2 (ND2) gene, partial cds mitochondrial
ATTTTCATCATCAGCCTACTCCTAGGAACTACCATCACAATATCAAGCAACCACTGAATC
ATGGCTTGAATAGGGCTCGAAATCAACACACTAGCCGTCTTGCCGCTGATCTCAAAATCT
CATCACCCACGAGCCATCGAAGCGGCTACCAAATACTTCCTAGTCCAAGCAGCTGCCTCT
GCCCTAGTCCTATTCTCCAGCATAACCAACGCATGACACACAGGACAATGGGACATTACC
CAACTCACCCAACCAACATCATGCTTAATCTTAACCTCAGCCATTGCAATAAAACTGGGT
CTAGTACCCTTCCACTTCTGATTCCCAGAAGTACTACAAGGCTCCCCCCTCACCACCGGA
CTTCTCCTATCTACCATCATAAAACTCCCACCAATTACATTACTATACATAACCTCCCCC
TCACTAAACCCAACTCTCTTAACCACCATGGCCATTTTCTCAACAGCCCTAGGAGGATGA
ATAGGCCTCAACCAAACACAAATCCGAAAAATCCTAGCCTTCTCCTCCATCTCCCACTTG
GGATGAATAGTAATTATCATCTCCTATAACCCCAAACTCACCCTTCTCAACTTCTACTTA
TACGCACTAATAACTACAACTGTATTCCTTACTATAAACTCAATCAAAGCCCTAAAACTC
TCGACCCTTATAACTGCATGAACCAAAGTACCCTCACTAAACGCAATACTACTCCTAACC
TTACTCTCACTTGCAGGCCTCCCACCCCTAACAGGGTTCCTACCTAAATGACTCATTATT
CAGGAACTAACCAACAAGATATAGCCCCAGCAGCCACAATTATCTCCCTCCTCTCCCTAC
TAGGATTATTCTTTTATCTCCGCCTGGCATACTGCACAACAATTACACTCCCCCCCCACA
CCACAAATCACATGAAGCAGTGACCCATCAACAAACCAAACCCAATCTCCATCGCCATCT
TAC
>USNM635933 [Anthus correndera correndera] [voucher USNM635933] NADH dehydrogenase subunit 2 (ND2) gene, partial cds mitochondrial
TCATCAGCCTACTCCTAGGAACTACCATCACAATATCAAGCAACCACTGA
ATCATGGCTTGAATAGGGCTCGAAATCAACACACTAGCCGTCTTGCCACT
GATCTCAAAATCTCATCACCCACGAGCCATCGAAGCGGCTACCAAATACT
TCCTAGTCCAAGCAGCTGCCTCTGCCCTAGTCCTATTCTCCAGCATAACC
AACGCATGACACACAGGACAATGGGACATTACCCAACTCACCCAACCAAC
ATCATGCTTAATCTTAACCTCAGCCATTGCAATAAAACTGGGTCTAGTAC
CCTTCCACTTCTGATTCCCAGAAGTACTACAAGGCTCCCCCCTCACCACC
GGACTTCTCCTATCTACCATCATAAAACTCCCACCAATTACATTACTATA
CATAACCTCCCCCTCACTAAACCCAACTCTCTTAACCACCATGGCCATTT
TCTCAACAGCCCTAGGAGGATGAATAGGCCTCAACCAAACACAAATCCGA
AAAATCCTAGCCTTCTCCTCCATCTCCCACTTGGGATGAATAGTAATTAT
CATCTCCTATAACCCCAAACTCACCCTTCTCAACTTCTACTTATACGCAC
TAATAACTACAACTGTATTCCTTACTATAAACTCAATCAAAACCCTAAAA
CTCTCGACCCTTATAACTGCATGAACCAAAGTACCCTCACTAAACGCAAT
ACTACTCCTAACCTTACTCTCACTTGCAGGCCTCCCACCCCTAACAGGGT
TCCTACCTAAATGACTCATTATTCAGGAACTAACCAAACAAGATATAGCC
CCAGCAGCCACAATTATCTCCCTCCTCTCCCTACTAGGATTATTCTTTTA
TCTCCGCCTGGCATACTGCACAACAATTACACTCCCCCCCCACACCACAA
ATCACATGAAGCAGTGACACATCAACAAACCAACCCCAATCTCCATCGCC
ATCTTAACCACTA
>USNM635934 [Anthus correndera correndera] [voucher USNM635934] NADH dehydrogenase subunit 2 (ND2) gene, partial cds mitochondrial
TCATCAGCCTACTCCTAGGAACTACCATCACAATATCAAGCAACCACTGA
ATCATGGCTTGAATAGGGCTCGAAATCAACACACTAGCCGTCTTGCCACT
GATCTCAAAATCTCATCACCCACGAGCCATCGAAGCGGCTACCAAATACT
TCCTAGTCCAAGCAGCTGCCTCTGCCCTAGTCCTATTCTCCAGCATAACC
AACGCATGACACACAGGACAATGGGACATTACCCAACTCACCCAACCAAC
ATCATGCTTAATCTTAACCTCAGCCATTGCAATAAAACTGGGTCTAGTAC
CCTTCCACTTCTGATTCCCAGAAGTACTACAAGGCTCCCCCCTCACCACC
GGACTTCTCCTATCTACCATCATAAAACTCCCACCAATTACATTACTATA
CATAACCTCCCCCTCACTAAACCCAACTCTCTTAACCACCATGGCCATTT
TCTCAACAGCCCTAGGAGGATGAATAGGCCTCAACCAAACACAAATCCGA
AAAATCCTAGCCTTCTCCTCCATCTCCCACTTGGGATGAATAGTAATTAT
CATCTCCTATAACCCCAAACTCACCCTTCTCAACTTCTACTTATACGCAC
TAATAACTACAACTGTATTCCTTACTATAAACTCAATCAAAGCCCTAAAA
CTCTCGACCCTTATAACTGCATGAACCAAAGTACCCTCACTAAACGCAAT
ACTACTCCTAACCTTACTCTCACTTGCAGGCCTCCCACCCCTAACAGGGT
TCCTACCTAAATGACTCATTATTCAGGAACTAACCAAACAAGATATAGCC
CCAGCAGCCACAATTATCTCCCTCCTCTCCCTACTAGGATTATTCTTTTA
TCTCCGCCTGGCATACTGCACAACAATTACACTCCCCCCCCACACCACAA
ATCACATGAAGCAGTGACACATCAACAAACCAACCCCAATCTCCATCGCC
ATCTTAACCACTA
